# Supplementary material for: Mutations in Animal SARS-CoV-2 Induce Mismatches with the Diagnostic PCR Assays
Source: Pathogens. 2021 Mar 19;10(3):371. doi: 10.3390/pathogens10030371 (PMC8003424; doi:10.3390/pathogens10030371)
Supplement: Supplementary file 1 [file pathogens-10-00371-s001.zip › Table S1.xlsx]

## Sheet: Sheet1
Table S1. Information on SARS-CoV-2 genomes used in the current study including the virus isolate, accession number, host, geographic region or country, genome length, collection date, database from which they were downloaded, and the percentage of ambiguous bases (%N).
Virus isolate	Accession number	Host	Geographic region	Genome length	Collection date	Database	% N
Wuhan-Hu-1	NC_045512.2	Human	China	29903	Dec-2020	NCBI	0
hCoV-19/canine/Hong_Kong/20-02756/2020	EPI_ISL_414518	Dog	Hong Kong	27871	2020-02-26	GISAID	0
hCoV-19/canine/Hong_Kong/20-03695/2020	EPI_ISL_450403	Dog	Hong Kong	29764	2020-03-18	GISAID	0
hCoV-19/canine/USA/TX-TAMU-077/2020	EPI_ISL_699508	Dog	USA	29834	2020-07-28	GISAID	0
hCoV-19/cat/Belgium/BE-MG-0320/2020	EPI_ISL_487275	Cat	Belgium	29782	2020-03-11	GISAID	0
hCoV-19/cat/Denmark/mDK-315/2020	EPI_ISL_683164	Cat	Denmark	29769	2020-11-17	GISAID	0
hCoV-19/cat/Denmark/mDK-316/2020	EPI_ISL_683165	Cat	Denmark	29769	2020-11-17	GISAID	0
hCoV-19/cat/Denmark/mDK-317/2020	EPI_ISL_683166	Cat	Denmark	29769	2020-11-17	GISAID	0
hCoV-19/cat/England/CVR-Cat2/2020	EPI_ISL_536400	Cat	England	29782	2020-05-02	GISAID	0.0245
hCoV-19/cat/France/Env-Ba/2020	EPI_ISL_483063	Cat	France	29838	2020-05-14	GISAID	0
hCoV-19/cat/France/Env-Di/2020	EPI_ISL_483064	Cat	France	29838	2020-05-14	GISAID	0
hCoV-19/cat/France/IDF-53/2020	EPI_ISL_437349	Cat	France	29818	2020-04-17	GISAID	0.0603
hCoV-19/cat/Greece/2K/2020	EPI_ISL_717979	Cat	Greece	29834	2020-11-23	GISAID	0.0005
hCoV-19/cat/Hong_Kong/20-04236/2020	EPI_ISL_759858	Cat	Hong Kong	29830	2020-03-30	GISAID	0
hCoV-19/cat/Netherlands/UN-EMC-1/2020	EPI_ISL_722300	Cat	Netherlands	29775	2020-09-08	GISAID	0.0355
hCoV-19/cat/Spain/CT-IrsiCaixa-G5/2020	EPI_ISL_482820	Cat	Spain	29541	2020-04-23	GISAID	0.4587
hCoV-19/cat/USA/TX-TAMU-013/2020	EPI_ISL_699506	Cat	USA	29836	2020-06-28	GISAID	0
hCoV-19/cat/USA/TX-TAMU-057/2020	EPI_ISL_699507	Cat	USA	29834	2020-07-17	GISAID	0
hCoV-19/cat/USA/TX-TAMU-078/2020	EPI_ISL_699509	Cat	USA	29834	2020-07-29	GISAID	0
hCoV-19/dog/Italy/Dog399-20BA/2020	EPI_ISL_730652	Dog	Italy	29873	2020-11-04	GISAID	0
hCoV-19/dog/Netherlands/un-EMC-2/2020	EPI_ISL_722380	Dog	Netherlands	29775	2020-10-29	GISAID	0.0772
hCoV-19/lion/USA/NY-041520/2020	EPI_ISL_566038	Lion	USA	29862	2020-04-04	GISAID	0
hCoV-19/lion/USA/NY-2/2020	EPI_ISL_566044	Lion	USA	29835	2020-04-04	GISAID	0
hCoV-19/lion/USA/NY-2-041520/2020	EPI_ISL_566036	Lion	USA	29867	2020-04-04	GISAID	0
hCoV-19/lion/USA/NY-3-041520/2020	EPI_ISL_566037	Lion	USA	29863	2020-04-04	GISAID	0
hCoV-19/mink/Canada/A/2020	EPI_ISL_717714	American mink (Neovison vison)	Canada	29871	2020-12-04	GISAID	0.0077
hCoV-19/mink/Canada/B/2020	EPI_ISL_717715	American mink (Neovison vison)	Canada	29870	2020-12-04	GISAID	0.0001
hCoV-19/mink/Canada/C/2020	EPI_ISL_717716	American mink (Neovison vison)	Canada	29843	2020-12-04	GISAID	0.0081
hCoV-19/mink/Canada/D/2020	EPI_ISL_717717	American mink (Neovison vison)	Canada	29863	2020-12-04	GISAID	0.0075
hCoV-19/mink/Denmark/AD37-Farm3/2020	EPI_ISL_626346	American mink (Neovison vison)	Denmark	29836	2020-06-29	GISAID	0.0001
hCoV-19/mink/Denmark/AD38-Farm2/2020	EPI_ISL_626340	American mink (Neovison vison)	Denmark	29836	2020-06-18	GISAID	0
hCoV-19/mink/Denmark/AD3-Farm1/2020	EPI_ISL_626343	American mink (Neovison vison)	Denmark	29836	2020-06-14	GISAID	0
hCoV-19/mink/Denmark/AD40-Farm3/2020	EPI_ISL_626341	American mink (Neovison vison)	Denmark	29836	2020-06-29	GISAID	0
hCoV-19/mink/Denmark/AD4-Farm1/2020	EPI_ISL_626344	American mink (Neovison vison)	Denmark	29836	2020-06-14	GISAID	0
hCoV-19/mink/Denmark/AD6-Farm1/2020	EPI_ISL_626345	American mink (Neovison vison)	Denmark	29836	2020-06-14	GISAID	0.0001
hCoV-19/mink/Denmark/AL25-Farm1/2020	EPI_ISL_626347	American mink (Neovison vison)	Denmark	29836	2020-06-14	GISAID	0.0001
hCoV-19/mink/Denmark/AL35-Farm3/2020	EPI_ISL_626348	American mink (Neovison vison)	Denmark	29836	2020-06-29	GISAID	0
hCoV-19/mink/Denmark/AL3-Farm1/2020	EPI_ISL_626342	American mink (Neovison vison)	Denmark	29836	2020-06-14	GISAID	0.0001
hCoV-19/mink/Denmark/AL64-Farm1/2020	EPI_ISL_626349	American mink (Neovison vison)	Denmark	29836	2020-06-17	GISAID	0.0001
hCoV-19/mink/Denmark/KL11-Farm1/2020	EPI_ISL_626350	American mink (Neovison vison)	Denmark	29836	2020-06-17	GISAID	0.0001
hCoV-19/mink/Denmark/KL14-Farm1/2020	EPI_ISL_626351	American mink (Neovison vison)	Denmark	29836	2020-06-17	GISAID	0
hCoV-19/mink/Denmark/mDK-1/2020	EPI_ISL_641396	American mink (Neovison vison)	Denmark	29769	2020-10-30	GISAID	0
hCoV-19/mink/Denmark/mDK-10/2020	EPI_ISL_641404	American mink (Neovison vison)	Denmark	29769	2020-10-20	GISAID	0
hCoV-19/mink/Denmark/mDK-100/2020	EPI_ISL_641491	American mink (Neovison vison)	Denmark	29769	2020-09-15	GISAID	0
hCoV-19/mink/Denmark/mDK-101/2020	EPI_ISL_641492	American mink (Neovison vison)	Denmark	29769	2020-09-15	GISAID	0
hCoV-19/mink/Denmark/mDK-102/2020	EPI_ISL_641493	American mink (Neovison vison)	Denmark	29769	2020-09-15	GISAID	0
hCoV-19/mink/Denmark/mDK-103/2020	EPI_ISL_641494	American mink (Neovison vison)	Denmark	29769	2020-09-15	GISAID	0
hCoV-19/mink/Denmark/mDK-104/2020	EPI_ISL_641495	American mink (Neovison vison)	Denmark	29769	2020-09-15	GISAID	0
hCoV-19/mink/Denmark/mDK-105/2020	EPI_ISL_683092	American mink (Neovison vison)	Denmark	29769	2020-08-26	GISAID	0
hCoV-19/mink/Denmark/mDK-106/2020	EPI_ISL_683093	American mink (Neovison vison)	Denmark	29769	2020-08-26	GISAID	0
hCoV-19/mink/Denmark/mDK-107/2020	EPI_ISL_683094	American mink (Neovison vison)	Denmark	29769	2020-08-26	GISAID	0
hCoV-19/mink/Denmark/mDK-108/2020	EPI_ISL_641496	American mink (Neovison vison)	Denmark	29769	2020-08-31	GISAID	0
hCoV-19/mink/Denmark/mDK-109/2020	EPI_ISL_641497	American mink (Neovison vison)	Denmark	29769	2020-08-31	GISAID	0
hCoV-19/mink/Denmark/mDK-11/2020	EPI_ISL_641405	American mink (Neovison vison)	Denmark	29769	2020-10-21	GISAID	0
hCoV-19/mink/Denmark/mDK-110/2020	EPI_ISL_641498	American mink (Neovison vison)	Denmark	29769	2020-08-31	GISAID	0
hCoV-19/mink/Denmark/mDK-111/2020	EPI_ISL_683095	American mink (Neovison vison)	Denmark	29769	2020-09-01	GISAID	0
hCoV-19/mink/Denmark/mDK-12/2020	EPI_ISL_641406	American mink (Neovison vison)	Denmark	29769	2020-10-21	GISAID	0.0084
hCoV-19/mink/Denmark/mDK-120/2020	EPI_ISL_641499	American mink (Neovison vison)	Denmark	29769	2020-10-05	GISAID	0.0157
hCoV-19/mink/Denmark/mDK-121/2020	EPI_ISL_641500	American mink (Neovison vison)	Denmark	29769	2020-10-05	GISAID	0
hCoV-19/mink/Denmark/mDK-122/2020	EPI_ISL_641501	American mink (Neovison vison)	Denmark	29769	2020-10-07	GISAID	0.0084
hCoV-19/mink/Denmark/mDK-123/2020	EPI_ISL_641502	American mink (Neovison vison)	Denmark	29769	2020-10-06	GISAID	0
hCoV-19/mink/Denmark/mDK-124/2020	EPI_ISL_641503	American mink (Neovison vison)	Denmark	29769	2020-10-08	GISAID	0
hCoV-19/mink/Denmark/mDK-125/2020	EPI_ISL_641504	American mink (Neovison vison)	Denmark	29769	2020-10-08	GISAID	0
hCoV-19/mink/Denmark/mDK-126/2020	EPI_ISL_641505	American mink (Neovison vison)	Denmark	29769	2020-10-08	GISAID	0
hCoV-19/mink/Denmark/mDK-127/2020	EPI_ISL_641506	American mink (Neovison vison)	Denmark	29769	2020-08-13	GISAID	0
hCoV-19/mink/Denmark/mDK-128/2020	EPI_ISL_641507	American mink (Neovison vison)	Denmark	29769	2020-08-13	GISAID	0.0001
hCoV-19/mink/Denmark/mDK-129/2020	EPI_ISL_641508	American mink (Neovison vison)	Denmark	29757	2020-08-13	GISAID	0
hCoV-19/mink/Denmark/mDK-13/2020	EPI_ISL_641407	American mink (Neovison vison)	Denmark	29769	2020-10-21	GISAID	0
hCoV-19/mink/Denmark/mDK-130/2020	EPI_ISL_641509	American mink (Neovison vison)	Denmark	29769	2020-08-13	GISAID	0
hCoV-19/mink/Denmark/mDK-131/2020	EPI_ISL_641510	American mink (Neovison vison)	Denmark	29769	2020-08-13	GISAID	0
hCoV-19/mink/Denmark/mDK-132/2020	EPI_ISL_641511	American mink (Neovison vison)	Denmark	29769	2020-08-13	GISAID	0
hCoV-19/mink/Denmark/mDK-133/2020	EPI_ISL_641512	American mink (Neovison vison)	Denmark	29769	2020-08-13	GISAID	0.0017
hCoV-19/mink/Denmark/mDK-135/2020	EPI_ISL_641513	American mink (Neovison vison)	Denmark	29769	2020-08-13	GISAID	0.0001
hCoV-19/mink/Denmark/mDK-14/2020	EPI_ISL_641408	American mink (Neovison vison)	Denmark	29769	2020-10-21	GISAID	0
hCoV-19/mink/Denmark/mDK-15/2020	EPI_ISL_641409	American mink (Neovison vison)	Denmark	29769	2020-10-22	GISAID	0
hCoV-19/mink/Denmark/mDK-150/2020	EPI_ISL_641514	American mink (Neovison vison)	Denmark	29769	2020-11-06	GISAID	0.028
hCoV-19/mink/Denmark/mDK-151/2020	EPI_ISL_641515	American mink (Neovison vison)	Denmark	29769	2020-11-06	GISAID	0.028
hCoV-19/mink/Denmark/mDK-152/2020	EPI_ISL_641516	American mink (Neovison vison)	Denmark	29773	2020-11-06	GISAID	0.0004
hCoV-19/mink/Denmark/mDK-154/2020	EPI_ISL_683005	American mink (Neovison vison)	Denmark	29782	2020-11-05	GISAID	0
hCoV-19/mink/Denmark/mDK-155/2020	EPI_ISL_683006	American mink (Neovison vison)	Denmark	29782	2020-11-05	GISAID	0.0134
hCoV-19/mink/Denmark/mDK-156/2020	EPI_ISL_683007	American mink (Neovison vison)	Denmark	29782	2020-11-05	GISAID	0.0309
hCoV-19/mink/Denmark/mDK-157/2020	EPI_ISL_683008	American mink (Neovison vison)	Denmark	29782	2020-11-05	GISAID	0.0309
hCoV-19/mink/Denmark/mDK-158/2020	EPI_ISL_683009	American mink (Neovison vison)	Denmark	29776	2020-11-05	GISAID	0
hCoV-19/mink/Denmark/mDK-159/2020	EPI_ISL_683010	American mink (Neovison vison)	Denmark	29782	2020-11-05	GISAID	0.0002
hCoV-19/mink/Denmark/mDK-160/2020	EPI_ISL_683011	American mink (Neovison vison)	Denmark	29769	2020-11-05	GISAID	0.0279
hCoV-19/mink/Denmark/mDK-161/2020	EPI_ISL_683012	American mink (Neovison vison)	Denmark	29769	2020-11-05	GISAID	0.028
hCoV-19/mink/Denmark/mDK-162/2020	EPI_ISL_683013	American mink (Neovison vison)	Denmark	29769	2020-11-05	GISAID	0.028
hCoV-19/mink/Denmark/mDK-163/2020	EPI_ISL_683014	American mink (Neovison vison)	Denmark	29769	2020-11-05	GISAID	0
hCoV-19/mink/Denmark/mDK-164/2020	EPI_ISL_683015	American mink (Neovison vison)	Denmark	29769	2020-11-05	GISAID	0
hCoV-19/mink/Denmark/mDK-165/2020	EPI_ISL_683016	American mink (Neovison vison)	Denmark	29769	2020-11-05	GISAID	0
hCoV-19/mink/Denmark/mDK-166/2020	EPI_ISL_683017	American mink (Neovison vison)	Denmark	29769	2020-11-05	GISAID	0
hCoV-19/mink/Denmark/mDK-167/2020	EPI_ISL_683018	American mink (Neovison vison)	Denmark	29769	2020-11-05	GISAID	0
hCoV-19/mink/Denmark/mDK-168/2020	EPI_ISL_683019	American mink (Neovison vison)	Denmark	29769	2020-11-05	GISAID	0
hCoV-19/mink/Denmark/mDK-169/2020	EPI_ISL_683020	American mink (Neovison vison)	Denmark	29769	2020-11-07	GISAID	0
hCoV-19/mink/Denmark/mDK-17/2020	EPI_ISL_641410	American mink (Neovison vison)	Denmark	29769	2020-10-22	GISAID	0
hCoV-19/mink/Denmark/mDK-170/2020	EPI_ISL_683021	American mink (Neovison vison)	Denmark	29769	2020-11-07	GISAID	0
hCoV-19/mink/Denmark/mDK-171/2020	EPI_ISL_683022	American mink (Neovison vison)	Denmark	29769	2020-11-07	GISAID	0
hCoV-19/mink/Denmark/mDK-172/2020	EPI_ISL_683023	American mink (Neovison vison)	Denmark	29782	2020-11-04	GISAID	0
hCoV-19/mink/Denmark/mDK-173/2020	EPI_ISL_683024	American mink (Neovison vison)	Denmark	29782	2020-11-04	GISAID	0
hCoV-19/mink/Denmark/mDK-174/2020	EPI_ISL_683025	American mink (Neovison vison)	Denmark	29782	2020-11-04	GISAID	0
hCoV-19/mink/Denmark/mDK-175/2020	EPI_ISL_683026	American mink (Neovison vison)	Denmark	29769	2020-11-05	GISAID	0
hCoV-19/mink/Denmark/mDK-176/2020	EPI_ISL_683027	American mink (Neovison vison)	Denmark	29769	2020-11-05	GISAID	0
hCoV-19/mink/Denmark/mDK-177/2020	EPI_ISL_683028	American mink (Neovison vison)	Denmark	29769	2020-11-05	GISAID	0
hCoV-19/mink/Denmark/mDK-178/2020	EPI_ISL_683029	American mink (Neovison vison)	Denmark	29769	2020-11-04	GISAID	0
hCoV-19/mink/Denmark/mDK-179/2020	EPI_ISL_683030	American mink (Neovison vison)	Denmark	29769	2020-11-04	GISAID	0
hCoV-19/mink/Denmark/mDK-18/2020	EPI_ISL_641411	American mink (Neovison vison)	Denmark	29769	2020-10-22	GISAID	0
hCoV-19/mink/Denmark/mDK-180/2020	EPI_ISL_683031	American mink (Neovison vison)	Denmark	29769	2020-11-04	GISAID	0
hCoV-19/mink/Denmark/mDK-181/2020	EPI_ISL_683032	American mink (Neovison vison)	Denmark	29769	2020-11-04	GISAID	0
hCoV-19/mink/Denmark/mDK-182/2020	EPI_ISL_683033	American mink (Neovison vison)	Denmark	29769	2020-11-04	GISAID	0
hCoV-19/mink/Denmark/mDK-183/2020	EPI_ISL_683034	American mink (Neovison vison)	Denmark	29769	2020-11-04	GISAID	0
hCoV-19/mink/Denmark/mDK-184/2020	EPI_ISL_683035	American mink (Neovison vison)	Denmark	29769	2020-11-07	GISAID	0.0833
hCoV-19/mink/Denmark/mDK-185/2020	EPI_ISL_683036	American mink (Neovison vison)	Denmark	29769	2020-11-07	GISAID	0
hCoV-19/mink/Denmark/mDK-186/2020	EPI_ISL_683037	American mink (Neovison vison)	Denmark	29769	2020-11-07	GISAID	0
hCoV-19/mink/Denmark/mDK-187/2020	EPI_ISL_683038	American mink (Neovison vison)	Denmark	29769	2020-11-03	GISAID	0.0279
hCoV-19/mink/Denmark/mDK-188/2020	EPI_ISL_683039	American mink (Neovison vison)	Denmark	29769	2020-11-03	GISAID	0
hCoV-19/mink/Denmark/mDK-189/2020	EPI_ISL_683040	American mink (Neovison vison)	Denmark	29769	2020-11-03	GISAID	0.0279
hCoV-19/mink/Denmark/mDK-19/2020	EPI_ISL_641412	American mink (Neovison vison)	Denmark	29769	2020-10-22	GISAID	0
hCoV-19/mink/Denmark/mDK-190/2020	EPI_ISL_683041	American mink (Neovison vison)	Denmark	29776	2020-11-03	GISAID	0.0003
hCoV-19/mink/Denmark/mDK-191/2020	EPI_ISL_683042	American mink (Neovison vison)	Denmark	29774	2020-11-03	GISAID	0
hCoV-19/mink/Denmark/mDK-192/2020	EPI_ISL_683043	American mink (Neovison vison)	Denmark	29763	2020-11-03	GISAID	0
hCoV-19/mink/Denmark/mDK-193/2020	EPI_ISL_683044	American mink (Neovison vison)	Denmark	29763	2020-11-03	GISAID	0
hCoV-19/mink/Denmark/mDK-194/2020	EPI_ISL_683045	American mink (Neovison vison)	Denmark	29763	2020-11-03	GISAID	0
hCoV-19/mink/Denmark/mDK-195/2020	EPI_ISL_683046	American mink (Neovison vison)	Denmark	29758	2020-11-03	GISAID	0
hCoV-19/mink/Denmark/mDK-196/2020	EPI_ISL_683047	American mink (Neovison vison)	Denmark	29769	2020-11-03	GISAID	0
hCoV-19/mink/Denmark/mDK-197/2020	EPI_ISL_683048	American mink (Neovison vison)	Denmark	29769	2020-11-03	GISAID	0
hCoV-19/mink/Denmark/mDK-198/2020	EPI_ISL_683049	American mink (Neovison vison)	Denmark	29769	2020-11-03	GISAID	0.0001
hCoV-19/mink/Denmark/mDK-199/2020	EPI_ISL_683050	American mink (Neovison vison)	Denmark	29769	2020-11-03	GISAID	0
hCoV-19/mink/Denmark/mDK-20/2020	EPI_ISL_641413	American mink (Neovison vison)	Denmark	29769	2020-10-22	GISAID	0
hCoV-19/mink/Denmark/mDK-200/2020	EPI_ISL_683051	American mink (Neovison vison)	Denmark	29769	2020-11-03	GISAID	0
hCoV-19/mink/Denmark/mDK-201/2020	EPI_ISL_683052	American mink (Neovison vison)	Denmark	29769	2020-11-03	GISAID	0.0001
hCoV-19/mink/Denmark/mDK-202/2020	EPI_ISL_683053	American mink (Neovison vison)	Denmark	29769	2020-11-03	GISAID	0
hCoV-19/mink/Denmark/mDK-203/2020	EPI_ISL_683054	American mink (Neovison vison)	Denmark	29769	2020-11-03	GISAID	0
hCoV-19/mink/Denmark/mDK-204/2020	EPI_ISL_683055	American mink (Neovison vison)	Denmark	29769	2020-11-03	GISAID	0
hCoV-19/mink/Denmark/mDK-205/2020	EPI_ISL_683056	American mink (Neovison vison)	Denmark	29769	2020-11-03	GISAID	0
hCoV-19/mink/Denmark/mDK-206/2020	EPI_ISL_683057	American mink (Neovison vison)	Denmark	29769	2020-11-03	GISAID	0
hCoV-19/mink/Denmark/mDK-207/2020	EPI_ISL_683058	American mink (Neovison vison)	Denmark	29769	2020-11-03	GISAID	0.0279
hCoV-19/mink/Denmark/mDK-208/2020	EPI_ISL_683059	American mink (Neovison vison)	Denmark	29769	2020-11-03	GISAID	0
hCoV-19/mink/Denmark/mDK-209/2020	EPI_ISL_683060	American mink (Neovison vison)	Denmark	29769	2020-11-03	GISAID	0.028
hCoV-19/mink/Denmark/mDK-21/2020	EPI_ISL_641414	American mink (Neovison vison)	Denmark	29782	2020-10-26	GISAID	0
hCoV-19/mink/Denmark/mDK-210/2020	EPI_ISL_683061	American mink (Neovison vison)	Denmark	29769	2020-11-02	GISAID	0
hCoV-19/mink/Denmark/mDK-211/2020	EPI_ISL_683062	American mink (Neovison vison)	Denmark	29769	2020-11-02	GISAID	0
hCoV-19/mink/Denmark/mDK-212/2020	EPI_ISL_683063	American mink (Neovison vison)	Denmark	29769	2020-11-02	GISAID	0.0001
hCoV-19/mink/Denmark/mDK-213/2020	EPI_ISL_683064	American mink (Neovison vison)	Denmark	29769	2020-11-02	GISAID	0.0002
hCoV-19/mink/Denmark/mDK-214/2020	EPI_ISL_683065	American mink (Neovison vison)	Denmark	29769	2020-11-02	GISAID	0
hCoV-19/mink/Denmark/mDK-215/2020	EPI_ISL_683066	American mink (Neovison vison)	Denmark	29769	2020-11-02	GISAID	0
hCoV-19/mink/Denmark/mDK-216/2020	EPI_ISL_683067	American mink (Neovison vison)	Denmark	29769	2020-11-02	GISAID	0
hCoV-19/mink/Denmark/mDK-217/2020	EPI_ISL_683068	American mink (Neovison vison)	Denmark	29769	2020-11-02	GISAID	0
hCoV-19/mink/Denmark/mDK-218/2020	EPI_ISL_683069	American mink (Neovison vison)	Denmark	29769	2020-11-02	GISAID	0.0001
hCoV-19/mink/Denmark/mDK-219/2020	EPI_ISL_683070	American mink (Neovison vison)	Denmark	29769	2020-11-02	GISAID	0.0279
hCoV-19/mink/Denmark/mDK-22/2020	EPI_ISL_641415	American mink (Neovison vison)	Denmark	29769	2020-10-27	GISAID	0
hCoV-19/mink/Denmark/mDK-220/2020	EPI_ISL_683071	American mink (Neovison vison)	Denmark	29769	2020-11-02	GISAID	0.028
hCoV-19/mink/Denmark/mDK-221/2020	EPI_ISL_683072	American mink (Neovison vison)	Denmark	29769	2020-11-02	GISAID	0.0279
hCoV-19/mink/Denmark/mDK-222/2020	EPI_ISL_683073	American mink (Neovison vison)	Denmark	29769	2020-11-02	GISAID	0.0001
hCoV-19/mink/Denmark/mDK-223/2020	EPI_ISL_683074	American mink (Neovison vison)	Denmark	29769	2020-11-02	GISAID	0
hCoV-19/mink/Denmark/mDK-224/2020	EPI_ISL_683075	American mink (Neovison vison)	Denmark	29769	2020-11-02	GISAID	0
hCoV-19/mink/Denmark/mDK-225/2020	EPI_ISL_683076	American mink (Neovison vison)	Denmark	29769	2020-11-02	GISAID	0.0001
hCoV-19/mink/Denmark/mDK-227/2020	EPI_ISL_683077	American mink (Neovison vison)	Denmark	29769	2020-11-02	GISAID	0
hCoV-19/mink/Denmark/mDK-228/2020	EPI_ISL_683078	American mink (Neovison vison)	Denmark	29764	2020-11-02	GISAID	0
hCoV-19/mink/Denmark/mDK-229/2020	EPI_ISL_683079	American mink (Neovison vison)	Denmark	29769	2020-11-02	GISAID	0.0301
hCoV-19/mink/Denmark/mDK-23/2020	EPI_ISL_641416	American mink (Neovison vison)	Denmark	29769	2020-10-27	GISAID	0.0001
hCoV-19/mink/Denmark/mDK-230/2020	EPI_ISL_683080	American mink (Neovison vison)	Denmark	29769	2020-11-02	GISAID	0.0301
hCoV-19/mink/Denmark/mDK-231/2020	EPI_ISL_683081	American mink (Neovison vison)	Denmark	29769	2020-11-02	GISAID	0.0279
hCoV-19/mink/Denmark/mDK-232/2020	EPI_ISL_683082	American mink (Neovison vison)	Denmark	29769	2020-11-02	GISAID	0.028
hCoV-19/mink/Denmark/mDK-233/2020	EPI_ISL_683083	American mink (Neovison vison)	Denmark	29769	2020-11-02	GISAID	0.028
hCoV-19/mink/Denmark/mDK-234/2020	EPI_ISL_683084	American mink (Neovison vison)	Denmark	29772	2020-11-02	GISAID	0.0002
hCoV-19/mink/Denmark/mDK-235/2020	EPI_ISL_683085	American mink (Neovison vison)	Denmark	29768	2020-11-02	GISAID	0
hCoV-19/mink/Denmark/mDK-236/2020	EPI_ISL_683086	American mink (Neovison vison)	Denmark	29769	2020-11-02	GISAID	0
hCoV-19/mink/Denmark/mDK-238/2020	EPI_ISL_683087	American mink (Neovison vison)	Denmark	29768	2020-10-30	GISAID	0
hCoV-19/mink/Denmark/mDK-239/2020	EPI_ISL_683088	American mink (Neovison vison)	Denmark	29769	2020-10-30	GISAID	0
hCoV-19/mink/Denmark/mDK-24/2020	EPI_ISL_641417	American mink (Neovison vison)	Denmark	29782	2020-10-16	GISAID	0.0177
hCoV-19/mink/Denmark/mDK-240/2020	EPI_ISL_683089	American mink (Neovison vison)	Denmark	29769	2020-10-30	GISAID	0.0279
hCoV-19/mink/Denmark/mDK-241/2020	EPI_ISL_683090	American mink (Neovison vison)	Denmark	29773	2020-10-30	GISAID	0.0004
hCoV-19/mink/Denmark/mDK-242/2020	EPI_ISL_683091	American mink (Neovison vison)	Denmark	29769	2020-10-30	GISAID	0.0001
hCoV-19/mink/Denmark/mDK-243/2020	EPI_ISL_683096	American mink (Neovison vison)	Denmark	29769	2020-11-06	GISAID	0
hCoV-19/mink/Denmark/mDK-244/2020	EPI_ISL_683097	American mink (Neovison vison)	Denmark	29769	2020-11-06	GISAID	0
hCoV-19/mink/Denmark/mDK-245/2020	EPI_ISL_683098	American mink (Neovison vison)	Denmark	29769	2020-11-06	GISAID	0
hCoV-19/mink/Denmark/mDK-246/2020	EPI_ISL_683099	American mink (Neovison vison)	Denmark	29769	2020-11-06	GISAID	0
hCoV-19/mink/Denmark/mDK-247/2020	EPI_ISL_683100	American mink (Neovison vison)	Denmark	29769	2020-11-06	GISAID	0
hCoV-19/mink/Denmark/mDK-248/2020	EPI_ISL_683101	American mink (Neovison vison)	Denmark	29769	2020-11-06	GISAID	0
hCoV-19/mink/Denmark/mDK-249/2020	EPI_ISL_683102	American mink (Neovison vison)	Denmark	29769	2020-11-06	GISAID	0
hCoV-19/mink/Denmark/mDK-25/2020	EPI_ISL_641418	American mink (Neovison vison)	Denmark	29782	2020-10-16	GISAID	0.0172
hCoV-19/mink/Denmark/mDK-250/2020	EPI_ISL_683103	American mink (Neovison vison)	Denmark	29769	2020-11-06	GISAID	0
hCoV-19/mink/Denmark/mDK-251/2020	EPI_ISL_683104	American mink (Neovison vison)	Denmark	29769	2020-11-06	GISAID	0
hCoV-19/mink/Denmark/mDK-252/2020	EPI_ISL_683105	American mink (Neovison vison)	Denmark	29769	2020-11-06	GISAID	0
hCoV-19/mink/Denmark/mDK-253/2020	EPI_ISL_683106	American mink (Neovison vison)	Denmark	29769	2020-11-06	GISAID	0
hCoV-19/mink/Denmark/mDK-254/2020	EPI_ISL_683107	American mink (Neovison vison)	Denmark	29769	2020-11-06	GISAID	0.0301
hCoV-19/mink/Denmark/mDK-255/2020	EPI_ISL_683108	American mink (Neovison vison)	Denmark	29769	2020-11-06	GISAID	0
hCoV-19/mink/Denmark/mDK-256/2020	EPI_ISL_683109	American mink (Neovison vison)	Denmark	29769	2020-11-06	GISAID	0
hCoV-19/mink/Denmark/mDK-257/2020	EPI_ISL_683110	American mink (Neovison vison)	Denmark	29769	2020-11-06	GISAID	0
hCoV-19/mink/Denmark/mDK-258/2020	EPI_ISL_683111	American mink (Neovison vison)	Denmark	29769	2020-11-09	GISAID	0
hCoV-19/mink/Denmark/mDK-259/2020	EPI_ISL_683112	American mink (Neovison vison)	Denmark	29769	2020-11-09	GISAID	0
hCoV-19/mink/Denmark/mDK-26/2020	EPI_ISL_641419	American mink (Neovison vison)	Denmark	29782	2020-10-16	GISAID	0.0075
hCoV-19/mink/Denmark/mDK-260/2020	EPI_ISL_683113	American mink (Neovison vison)	Denmark	29769	2020-11-09	GISAID	0
hCoV-19/mink/Denmark/mDK-261/2020	EPI_ISL_683114	American mink (Neovison vison)	Denmark	29769	2020-11-09	GISAID	0
hCoV-19/mink/Denmark/mDK-262/2020	EPI_ISL_683115	American mink (Neovison vison)	Denmark	29769	2020-11-09	GISAID	0
hCoV-19/mink/Denmark/mDK-263/2020	EPI_ISL_683116	American mink (Neovison vison)	Denmark	29769	2020-11-09	GISAID	0
hCoV-19/mink/Denmark/mDK-264/2020	EPI_ISL_683117	American mink (Neovison vison)	Denmark	29769	2020-11-09	GISAID	0.0001
hCoV-19/mink/Denmark/mDK-265/2020	EPI_ISL_683118	American mink (Neovison vison)	Denmark	29769	2020-11-09	GISAID	0
hCoV-19/mink/Denmark/mDK-266/2020	EPI_ISL_683119	American mink (Neovison vison)	Denmark	29768	2020-11-09	GISAID	0.0001
hCoV-19/mink/Denmark/mDK-268/2020	EPI_ISL_683120	American mink (Neovison vison)	Denmark	29769	2020-11-09	GISAID	0
hCoV-19/mink/Denmark/mDK-269/2020	EPI_ISL_683121	American mink (Neovison vison)	Denmark	29769	2020-11-09	GISAID	0
hCoV-19/mink/Denmark/mDK-27/2020	EPI_ISL_641420	American mink (Neovison vison)	Denmark	29782	2020-10-16	GISAID	0.0073
hCoV-19/mink/Denmark/mDK-270/2020	EPI_ISL_683122	American mink (Neovison vison)	Denmark	29769	2020-11-09	GISAID	0
hCoV-19/mink/Denmark/mDK-271/2020	EPI_ISL_683123	American mink (Neovison vison)	Denmark	29769	2020-11-09	GISAID	0
hCoV-19/mink/Denmark/mDK-272/2020	EPI_ISL_683124	American mink (Neovison vison)	Denmark	29769	2020-11-09	GISAID	0
hCoV-19/mink/Denmark/mDK-273/2020	EPI_ISL_683125	American mink (Neovison vison)	Denmark	29778	2020-11-09	GISAID	0.0006
hCoV-19/mink/Denmark/mDK-275/2020	EPI_ISL_683126	American mink (Neovison vison)	Denmark	29769	2020-11-09	GISAID	0
hCoV-19/mink/Denmark/mDK-277/2020	EPI_ISL_683127	American mink (Neovison vison)	Denmark	29769	2020-11-10	GISAID	0
hCoV-19/mink/Denmark/mDK-278/2020	EPI_ISL_683128	American mink (Neovison vison)	Denmark	29769	2020-11-10	GISAID	0
hCoV-19/mink/Denmark/mDK-279/2020	EPI_ISL_683129	American mink (Neovison vison)	Denmark	29769	2020-11-10	GISAID	0
hCoV-19/mink/Denmark/mDK-28/2020	EPI_ISL_641421	American mink (Neovison vison)	Denmark	29782	2020-10-16	GISAID	0.0073
hCoV-19/mink/Denmark/mDK-280/2020	EPI_ISL_683130	American mink (Neovison vison)	Denmark	29769	2020-11-10	GISAID	0
hCoV-19/mink/Denmark/mDK-281/2020	EPI_ISL_683131	American mink (Neovison vison)	Denmark	29769	2020-11-10	GISAID	0
hCoV-19/mink/Denmark/mDK-282/2020	EPI_ISL_683132	American mink (Neovison vison)	Denmark	29769	2020-11-10	GISAID	0
hCoV-19/mink/Denmark/mDK-283/2020	EPI_ISL_683133	American mink (Neovison vison)	Denmark	29769	2020-11-10	GISAID	0
hCoV-19/mink/Denmark/mDK-284/2020	EPI_ISL_683134	American mink (Neovison vison)	Denmark	29769	2020-11-10	GISAID	0
hCoV-19/mink/Denmark/mDK-285/2020	EPI_ISL_683135	American mink (Neovison vison)	Denmark	29769	2020-11-10	GISAID	0
hCoV-19/mink/Denmark/mDK-286/2020	EPI_ISL_683136	American mink (Neovison vison)	Denmark	29769	2020-11-10	GISAID	0
hCoV-19/mink/Denmark/mDK-287/2020	EPI_ISL_683137	American mink (Neovison vison)	Denmark	29769	2020-11-10	GISAID	0
hCoV-19/mink/Denmark/mDK-288/2020	EPI_ISL_683138	American mink (Neovison vison)	Denmark	29768	2020-11-10	GISAID	0
hCoV-19/mink/Denmark/mDK-29/2020	EPI_ISL_641422	American mink (Neovison vison)	Denmark	29782	2020-10-16	GISAID	0
hCoV-19/mink/Denmark/mDK-290/2020	EPI_ISL_683139	American mink (Neovison vison)	Denmark	29769	2020-11-10	GISAID	0
hCoV-19/mink/Denmark/mDK-291/2020	EPI_ISL_683140	American mink (Neovison vison)	Denmark	29769	2020-11-10	GISAID	0
hCoV-19/mink/Denmark/mDK-292/2020	EPI_ISL_683141	American mink (Neovison vison)	Denmark	29769	2020-11-10	GISAID	0.0004
hCoV-19/mink/Denmark/mDK-293/2020	EPI_ISL_683142	American mink (Neovison vison)	Denmark	29769	2020-11-10	GISAID	0.0004
hCoV-19/mink/Denmark/mDK-294/2020	EPI_ISL_683143	American mink (Neovison vison)	Denmark	29769	2020-11-10	GISAID	0
hCoV-19/mink/Denmark/mDK-295/2020	EPI_ISL_683144	American mink (Neovison vison)	Denmark	29769	2020-11-10	GISAID	0
hCoV-19/mink/Denmark/mDK-296/2020	EPI_ISL_683145	American mink (Neovison vison)	Denmark	29769	2020-11-10	GISAID	0
hCoV-19/mink/Denmark/mDK-297/2020	EPI_ISL_683146	American mink (Neovison vison)	Denmark	29769	2020-11-10	GISAID	0
hCoV-19/mink/Denmark/mDK-298/2020	EPI_ISL_683147	American mink (Neovison vison)	Denmark	29769	2020-11-10	GISAID	0.0001
hCoV-19/mink/Denmark/mDK-299/2020	EPI_ISL_683148	American mink (Neovison vison)	Denmark	29769	2020-11-10	GISAID	0
hCoV-19/mink/Denmark/mDK-3/2020	EPI_ISL_641397	American mink (Neovison vison)	Denmark	29769	2020-10-29	GISAID	0.0002
hCoV-19/mink/Denmark/mDK-30/2020	EPI_ISL_641423	American mink (Neovison vison)	Denmark	29782	2020-10-16	GISAID	0.0073
hCoV-19/mink/Denmark/mDK-300/2020	EPI_ISL_683149	American mink (Neovison vison)	Denmark	29769	2020-11-10	GISAID	0
hCoV-19/mink/Denmark/mDK-301/2020	EPI_ISL_683150	American mink (Neovison vison)	Denmark	29769	2020-11-10	GISAID	0.0279
hCoV-19/mink/Denmark/mDK-302/2020	EPI_ISL_683151	American mink (Neovison vison)	Denmark	29769	2020-11-10	GISAID	0
hCoV-19/mink/Denmark/mDK-303/2020	EPI_ISL_683152	American mink (Neovison vison)	Denmark	29769	2020-11-10	GISAID	0
hCoV-19/mink/Denmark/mDK-304/2020	EPI_ISL_683153	American mink (Neovison vison)	Denmark	29769	2020-11-10	GISAID	0.0001
hCoV-19/mink/Denmark/mDK-305/2020	EPI_ISL_683154	American mink (Neovison vison)	Denmark	29769	2020-11-10	GISAID	0
hCoV-19/mink/Denmark/mDK-306/2020	EPI_ISL_683155	American mink (Neovison vison)	Denmark	29769	2020-11-10	GISAID	0
hCoV-19/mink/Denmark/mDK-307/2020	EPI_ISL_683156	American mink (Neovison vison)	Denmark	29769	2020-11-10	GISAID	0
hCoV-19/mink/Denmark/mDK-308/2020	EPI_ISL_683157	American mink (Neovison vison)	Denmark	29757	2020-11-10	GISAID	0
hCoV-19/mink/Denmark/mDK-309/2020	EPI_ISL_683158	American mink (Neovison vison)	Denmark	29753	2020-11-10	GISAID	0
hCoV-19/mink/Denmark/mDK-31/2020	EPI_ISL_641424	American mink (Neovison vison)	Denmark	29769	2020-09-25	GISAID	0.0157
hCoV-19/mink/Denmark/mDK-310/2020	EPI_ISL_683159	American mink (Neovison vison)	Denmark	29769	2020-11-10	GISAID	0.0005
hCoV-19/mink/Denmark/mDK-311/2020	EPI_ISL_683160	American mink (Neovison vison)	Denmark	29769	2020-11-10	GISAID	0
hCoV-19/mink/Denmark/mDK-312/2020	EPI_ISL_683161	American mink (Neovison vison)	Denmark	29769	2020-11-16	GISAID	0
hCoV-19/mink/Denmark/mDK-313/2020	EPI_ISL_683162	American mink (Neovison vison)	Denmark	29769	2020-11-16	GISAID	0
hCoV-19/mink/Denmark/mDK-314/2020	EPI_ISL_683163	American mink (Neovison vison)	Denmark	29769	2020-11-16	GISAID	0
hCoV-19/mink/Denmark/mDK-318/2020	EPI_ISL_683167	American mink (Neovison vison)	Denmark	29769	2020-11-15	GISAID	0
hCoV-19/mink/Denmark/mDK-319/2020	EPI_ISL_683168	American mink (Neovison vison)	Denmark	29769	2020-11-15	GISAID	0
hCoV-19/mink/Denmark/mDK-32/2020	EPI_ISL_641425	American mink (Neovison vison)	Denmark	29769	2020-09-25	GISAID	0.0103
hCoV-19/mink/Denmark/mDK-320/2020	EPI_ISL_683169	American mink (Neovison vison)	Denmark	29769	2020-11-14	GISAID	0
hCoV-19/mink/Denmark/mDK-321/2020	EPI_ISL_683170	American mink (Neovison vison)	Denmark	29769	2020-11-14	GISAID	0.0001
hCoV-19/mink/Denmark/mDK-322/2020	EPI_ISL_683171	American mink (Neovison vison)	Denmark	29769	2020-11-14	GISAID	0
hCoV-19/mink/Denmark/mDK-323/2020	EPI_ISL_683172	American mink (Neovison vison)	Denmark	29768	2020-11-14	GISAID	0
hCoV-19/mink/Denmark/mDK-324/2020	EPI_ISL_683173	American mink (Neovison vison)	Denmark	29769	2020-11-14	GISAID	0
hCoV-19/mink/Denmark/mDK-325/2020	EPI_ISL_683174	American mink (Neovison vison)	Denmark	29769	2020-11-14	GISAID	0
hCoV-19/mink/Denmark/mDK-326/2020	EPI_ISL_683175	American mink (Neovison vison)	Denmark	29781	2020-11-13	GISAID	0
hCoV-19/mink/Denmark/mDK-327/2020	EPI_ISL_683176	American mink (Neovison vison)	Denmark	29782	2020-11-13	GISAID	0.0001
hCoV-19/mink/Denmark/mDK-328/2020	EPI_ISL_683177	American mink (Neovison vison)	Denmark	29782	2020-11-13	GISAID	0.0001
hCoV-19/mink/Denmark/mDK-329/2020	EPI_ISL_683178	American mink (Neovison vison)	Denmark	29769	2020-11-13	GISAID	0
hCoV-19/mink/Denmark/mDK-33/2020	EPI_ISL_641426	American mink (Neovison vison)	Denmark	29769	2020-09-25	GISAID	0.0361
hCoV-19/mink/Denmark/mDK-330/2020	EPI_ISL_683179	American mink (Neovison vison)	Denmark	29769	2020-11-13	GISAID	0
hCoV-19/mink/Denmark/mDK-331/2020	EPI_ISL_683180	American mink (Neovison vison)	Denmark	29769	2020-11-13	GISAID	0
hCoV-19/mink/Denmark/mDK-34/2020	EPI_ISL_641427	American mink (Neovison vison)	Denmark	29769	2020-09-25	GISAID	0.017
hCoV-19/mink/Denmark/mDK-35/2020	EPI_ISL_641428	American mink (Neovison vison)	Denmark	29769	2020-09-25	GISAID	0.0074
hCoV-19/mink/Denmark/mDK-36/2020	EPI_ISL_641429	American mink (Neovison vison)	Denmark	29769	2020-09-25	GISAID	0.0157
hCoV-19/mink/Denmark/mDK-37/2020	EPI_ISL_641430	American mink (Neovison vison)	Denmark	29769	2020-09-28	GISAID	0.0269
hCoV-19/mink/Denmark/mDK-38/2020	EPI_ISL_641431	American mink (Neovison vison)	Denmark	29769	2020-09-28	GISAID	0.0157
hCoV-19/mink/Denmark/mDK-39/2020	EPI_ISL_641432	American mink (Neovison vison)	Denmark	29769	2020-09-28	GISAID	0.0157
hCoV-19/mink/Denmark/mDK-4/2020	EPI_ISL_641398	American mink (Neovison vison)	Denmark	29769	2020-10-29	GISAID	0
hCoV-19/mink/Denmark/mDK-40/2020	EPI_ISL_641433	American mink (Neovison vison)	Denmark	29769	2020-09-28	GISAID	0.0073
hCoV-19/mink/Denmark/mDK-41/2020	EPI_ISL_641434	American mink (Neovison vison)	Denmark	29769	2020-09-29	GISAID	0.0172
hCoV-19/mink/Denmark/mDK-42/2020	EPI_ISL_641435	American mink (Neovison vison)	Denmark	29769	2020-09-29	GISAID	0.0074
hCoV-19/mink/Denmark/mDK-421/2020	EPI_ISL_683181	American mink (Neovison vison)	Denmark	29772	2020-10-27	GISAID	0.0002
hCoV-19/mink/Denmark/mDK-422/2020	EPI_ISL_683182	American mink (Neovison vison)	Denmark	29769	2020-10-27	GISAID	0
hCoV-19/mink/Denmark/mDK-425/2020	EPI_ISL_683183	American mink (Neovison vison)	Denmark	29769	2020-10-27	GISAID	0.0279
hCoV-19/mink/Denmark/mDK-426/2020	EPI_ISL_683184	American mink (Neovison vison)	Denmark	29769	2020-10-27	GISAID	0.0279
hCoV-19/mink/Denmark/mDK-427/2020	EPI_ISL_683185	American mink (Neovison vison)	Denmark	29768	2020-10-27	GISAID	0
hCoV-19/mink/Denmark/mDK-428/2020	EPI_ISL_683186	American mink (Neovison vison)	Denmark	29768	2020-10-27	GISAID	0
hCoV-19/mink/Denmark/mDK-429/2020	EPI_ISL_683187	American mink (Neovison vison)	Denmark	29768	2020-10-27	GISAID	0
hCoV-19/mink/Denmark/mDK-43/2020	EPI_ISL_641436	American mink (Neovison vison)	Denmark	29769	2020-09-29	GISAID	0.017
hCoV-19/mink/Denmark/mDK-430/2020	EPI_ISL_683188	American mink (Neovison vison)	Denmark	29768	2020-10-28	GISAID	0
hCoV-19/mink/Denmark/mDK-432/2020	EPI_ISL_683189	American mink (Neovison vison)	Denmark	29768	2020-10-28	GISAID	0
hCoV-19/mink/Denmark/mDK-433/2020	EPI_ISL_683190	American mink (Neovison vison)	Denmark	29769	2020-10-28	GISAID	0.0279
hCoV-19/mink/Denmark/mDK-434/2020	EPI_ISL_683191	American mink (Neovison vison)	Denmark	29769	2020-10-28	GISAID	0.028
hCoV-19/mink/Denmark/mDK-437/2020	EPI_ISL_683192	American mink (Neovison vison)	Denmark	29769	2020-10-28	GISAID	0
hCoV-19/mink/Denmark/mDK-438/2020	EPI_ISL_683193	American mink (Neovison vison)	Denmark	29769	2020-10-28	GISAID	0
hCoV-19/mink/Denmark/mDK-439/2020	EPI_ISL_683194	American mink (Neovison vison)	Denmark	29769	2020-10-28	GISAID	0
hCoV-19/mink/Denmark/mDK-44/2020	EPI_ISL_641437	American mink (Neovison vison)	Denmark	29769	2020-09-29	GISAID	0.0157
hCoV-19/mink/Denmark/mDK-440/2020	EPI_ISL_683195	American mink (Neovison vison)	Denmark	29769	2020-10-28	GISAID	0
hCoV-19/mink/Denmark/mDK-441/2020	EPI_ISL_683196	American mink (Neovison vison)	Denmark	29769	2020-10-28	GISAID	0
hCoV-19/mink/Denmark/mDK-442/2020	EPI_ISL_683197	American mink (Neovison vison)	Denmark	29769	2020-10-28	GISAID	0.0279
hCoV-19/mink/Denmark/mDK-443/2020	EPI_ISL_683198	American mink (Neovison vison)	Denmark	29769	2020-10-28	GISAID	0.0279
hCoV-19/mink/Denmark/mDK-444/2020	EPI_ISL_683199	American mink (Neovison vison)	Denmark	29769	2020-10-28	GISAID	0.028
hCoV-19/mink/Denmark/mDK-445/2020	EPI_ISL_683200	American mink (Neovison vison)	Denmark	29769	2020-10-28	GISAID	0
hCoV-19/mink/Denmark/mDK-447/2020	EPI_ISL_683201	American mink (Neovison vison)	Denmark	29769	2020-10-28	GISAID	0
hCoV-19/mink/Denmark/mDK-449/2020	EPI_ISL_683202	American mink (Neovison vison)	Denmark	29769	2020-10-28	GISAID	0.0302
hCoV-19/mink/Denmark/mDK-45/2020	EPI_ISL_641438	American mink (Neovison vison)	Denmark	29769	2020-09-30	GISAID	0.0074
hCoV-19/mink/Denmark/mDK-450/2020	EPI_ISL_683203	American mink (Neovison vison)	Denmark	29769	2020-10-28	GISAID	0.0301
hCoV-19/mink/Denmark/mDK-451/2020	EPI_ISL_683204	American mink (Neovison vison)	Denmark	29769	2020-10-20	GISAID	0.0279
hCoV-19/mink/Denmark/mDK-452/2020	EPI_ISL_683205	American mink (Neovison vison)	Denmark	29769	2020-10-20	GISAID	0.0279
hCoV-19/mink/Denmark/mDK-453/2020	EPI_ISL_683206	American mink (Neovison vison)	Denmark	29769	2020-10-20	GISAID	0.0279
hCoV-19/mink/Denmark/mDK-455/2020	EPI_ISL_683207	American mink (Neovison vison)	Denmark	29769	2020-10-20	GISAID	0
hCoV-19/mink/Denmark/mDK-456/2020	EPI_ISL_683208	American mink (Neovison vison)	Denmark	29769	2020-10-20	GISAID	0.0001
hCoV-19/mink/Denmark/mDK-457/2020	EPI_ISL_683209	American mink (Neovison vison)	Denmark	29769	2020-10-20	GISAID	0.0279
hCoV-19/mink/Denmark/mDK-458/2020	EPI_ISL_683210	American mink (Neovison vison)	Denmark	29769	2020-10-20	GISAID	0
hCoV-19/mink/Denmark/mDK-459/2020	EPI_ISL_683211	American mink (Neovison vison)	Denmark	29769	2020-10-20	GISAID	0
hCoV-19/mink/Denmark/mDK-46/2020	EPI_ISL_641439	American mink (Neovison vison)	Denmark	29769	2020-09-30	GISAID	0.0073
hCoV-19/mink/Denmark/mDK-460/2020	EPI_ISL_683212	American mink (Neovison vison)	Denmark	29769	2020-10-23	GISAID	0.0279
hCoV-19/mink/Denmark/mDK-461/2020	EPI_ISL_683213	American mink (Neovison vison)	Denmark	29769	2020-10-23	GISAID	0.0279
hCoV-19/mink/Denmark/mDK-462/2020	EPI_ISL_683214	American mink (Neovison vison)	Denmark	29769	2020-10-23	GISAID	0.0279
hCoV-19/mink/Denmark/mDK-463/2020	EPI_ISL_683215	American mink (Neovison vison)	Denmark	29782	2020-10-23	GISAID	0
hCoV-19/mink/Denmark/mDK-465/2020	EPI_ISL_683216	American mink (Neovison vison)	Denmark	29782	2020-10-23	GISAID	0
hCoV-19/mink/Denmark/mDK-466/2020	EPI_ISL_683217	American mink (Neovison vison)	Denmark	29782	2020-10-23	GISAID	0
hCoV-19/mink/Denmark/mDK-467/2020	EPI_ISL_683218	American mink (Neovison vison)	Denmark	29782	2020-10-23	GISAID	0
hCoV-19/mink/Denmark/mDK-47/2020	EPI_ISL_641440	American mink (Neovison vison)	Denmark	29769	2020-10-01	GISAID	0.0073
hCoV-19/mink/Denmark/mDK-470/2020	EPI_ISL_683219	American mink (Neovison vison)	Denmark	29769	2020-10-23	GISAID	0.0279
hCoV-19/mink/Denmark/mDK-471/2020	EPI_ISL_683220	American mink (Neovison vison)	Denmark	29769	2020-10-22	GISAID	0.0279
hCoV-19/mink/Denmark/mDK-472/2020	EPI_ISL_683221	American mink (Neovison vison)	Denmark	29769	2020-10-22	GISAID	0
hCoV-19/mink/Denmark/mDK-473/2020	EPI_ISL_683222	American mink (Neovison vison)	Denmark	29769	2020-10-22	GISAID	0
hCoV-19/mink/Denmark/mDK-474/2020	EPI_ISL_683223	American mink (Neovison vison)	Denmark	29767	2020-10-22	GISAID	0.0279
hCoV-19/mink/Denmark/mDK-476/2020	EPI_ISL_683224	American mink (Neovison vison)	Denmark	29769	2020-10-22	GISAID	0.0279
hCoV-19/mink/Denmark/mDK-477/2020	EPI_ISL_683225	American mink (Neovison vison)	Denmark	29769	2020-10-22	GISAID	0
hCoV-19/mink/Denmark/mDK-48/2020	EPI_ISL_641441	American mink (Neovison vison)	Denmark	29769	2020-10-01	GISAID	0.0073
hCoV-19/mink/Denmark/mDK-480/2020	EPI_ISL_683226	American mink (Neovison vison)	Denmark	29769	2020-10-22	GISAID	0
hCoV-19/mink/Denmark/mDK-481/2020	EPI_ISL_683227	American mink (Neovison vison)	Denmark	29769	2020-10-22	GISAID	0
hCoV-19/mink/Denmark/mDK-482/2020	EPI_ISL_683228	American mink (Neovison vison)	Denmark	29769	2020-10-22	GISAID	0.0279
hCoV-19/mink/Denmark/mDK-483/2020	EPI_ISL_683229	American mink (Neovison vison)	Denmark	29769	2020-10-22	GISAID	0
hCoV-19/mink/Denmark/mDK-484/2020	EPI_ISL_683230	American mink (Neovison vison)	Denmark	29769	2020-10-22	GISAID	0
hCoV-19/mink/Denmark/mDK-485/2020	EPI_ISL_683231	American mink (Neovison vison)	Denmark	29769	2020-10-22	GISAID	0
hCoV-19/mink/Denmark/mDK-486/2020	EPI_ISL_683232	American mink (Neovison vison)	Denmark	29769	2020-10-22	GISAID	0.028
hCoV-19/mink/Denmark/mDK-487/2020	EPI_ISL_683233	American mink (Neovison vison)	Denmark	29769	2020-10-22	GISAID	0.0279
hCoV-19/mink/Denmark/mDK-488/2020	EPI_ISL_683234	American mink (Neovison vison)	Denmark	29769	2020-10-22	GISAID	0.0279
hCoV-19/mink/Denmark/mDK-489/2020	EPI_ISL_683235	American mink (Neovison vison)	Denmark	29768	2020-10-21	GISAID	0.0279
hCoV-19/mink/Denmark/mDK-49/2020	EPI_ISL_641442	American mink (Neovison vison)	Denmark	29769	2020-10-01	GISAID	0.0073
hCoV-19/mink/Denmark/mDK-490/2020	EPI_ISL_683236	American mink (Neovison vison)	Denmark	29769	2020-10-21	GISAID	0.0279
hCoV-19/mink/Denmark/mDK-491/2020	EPI_ISL_683237	American mink (Neovison vison)	Denmark	29769	2020-10-21	GISAID	0
hCoV-19/mink/Denmark/mDK-492/2020	EPI_ISL_683238	American mink (Neovison vison)	Denmark	29769	2020-10-21	GISAID	0.0279
hCoV-19/mink/Denmark/mDK-493/2020	EPI_ISL_683239	American mink (Neovison vison)	Denmark	29769	2020-10-21	GISAID	0.0072
hCoV-19/mink/Denmark/mDK-494/2020	EPI_ISL_683240	American mink (Neovison vison)	Denmark	29769	2020-10-21	GISAID	0.0279
hCoV-19/mink/Denmark/mDK-495/2020	EPI_ISL_683241	American mink (Neovison vison)	Denmark	29760	2020-10-21	GISAID	0.0001
hCoV-19/mink/Denmark/mDK-496/2020	EPI_ISL_683242	American mink (Neovison vison)	Denmark	29756	2020-10-21	GISAID	0.0271
hCoV-19/mink/Denmark/mDK-497/2020	EPI_ISL_683243	American mink (Neovison vison)	Denmark	29768	2020-10-21	GISAID	0
hCoV-19/mink/Denmark/mDK-498/2020	EPI_ISL_683244	American mink (Neovison vison)	Denmark	29769	2020-10-21	GISAID	0.0301
hCoV-19/mink/Denmark/mDK-499/2020	EPI_ISL_683245	American mink (Neovison vison)	Denmark	29769	2020-10-21	GISAID	0.0301
hCoV-19/mink/Denmark/mDK-5/2020	EPI_ISL_641399	American mink (Neovison vison)	Denmark	29781	2020-10-29	GISAID	0.0001
hCoV-19/mink/Denmark/mDK-50/2020	EPI_ISL_641443	American mink (Neovison vison)	Denmark	29769	2020-10-01	GISAID	0.0157
hCoV-19/mink/Denmark/mDK-501/2020	EPI_ISL_683246	American mink (Neovison vison)	Denmark	29768	2020-10-21	GISAID	0
hCoV-19/mink/Denmark/mDK-502/2020	EPI_ISL_683247	American mink (Neovison vison)	Denmark	29768	2020-10-21	GISAID	0
hCoV-19/mink/Denmark/mDK-503/2020	EPI_ISL_683248	American mink (Neovison vison)	Denmark	29768	2020-10-21	GISAID	0
hCoV-19/mink/Denmark/mDK-504/2020	EPI_ISL_683249	American mink (Neovison vison)	Denmark	29769	2020-10-21	GISAID	0
hCoV-19/mink/Denmark/mDK-505/2020	EPI_ISL_683250	American mink (Neovison vison)	Denmark	29769	2020-10-21	GISAID	0
hCoV-19/mink/Denmark/mDK-506/2020	EPI_ISL_683251	American mink (Neovison vison)	Denmark	29769	2020-10-21	GISAID	0
hCoV-19/mink/Denmark/mDK-507/2020	EPI_ISL_683252	American mink (Neovison vison)	Denmark	29769	2020-10-21	GISAID	0.0279
hCoV-19/mink/Denmark/mDK-508/2020	EPI_ISL_683253	American mink (Neovison vison)	Denmark	29769	2020-10-21	GISAID	0.0279
hCoV-19/mink/Denmark/mDK-509/2020	EPI_ISL_683254	American mink (Neovison vison)	Denmark	29769	2020-10-21	GISAID	0.028
hCoV-19/mink/Denmark/mDK-51/2020	EPI_ISL_641444	American mink (Neovison vison)	Denmark	29769	2020-10-02	GISAID	0.0073
hCoV-19/mink/Denmark/mDK-510/2020	EPI_ISL_683255	American mink (Neovison vison)	Denmark	29769	2020-11-18	GISAID	0.0301
hCoV-19/mink/Denmark/mDK-511/2020	EPI_ISL_683256	American mink (Neovison vison)	Denmark	29769	2020-11-18	GISAID	0.0301
hCoV-19/mink/Denmark/mDK-512/2020	EPI_ISL_683257	American mink (Neovison vison)	Denmark	29769	2020-11-18	GISAID	0.0301
hCoV-19/mink/Denmark/mDK-516/2020	EPI_ISL_683258	American mink (Neovison vison)	Denmark	29782	2020-11-18	GISAID	0.031
hCoV-19/mink/Denmark/mDK-517/2020	EPI_ISL_683259	American mink (Neovison vison)	Denmark	29782	2020-11-18	GISAID	0.0309
hCoV-19/mink/Denmark/mDK-518/2020	EPI_ISL_683260	American mink (Neovison vison)	Denmark	29782	2020-11-18	GISAID	0.0309
hCoV-19/mink/Denmark/mDK-519/2020	EPI_ISL_683261	American mink (Neovison vison)	Denmark	29769	2020-10-20	GISAID	0.028
hCoV-19/mink/Denmark/mDK-52/2020	EPI_ISL_641445	American mink (Neovison vison)	Denmark	29769	2020-10-02	GISAID	0.0074
hCoV-19/mink/Denmark/mDK-520/2020	EPI_ISL_683262	American mink (Neovison vison)	Denmark	29769	2020-10-20	GISAID	0.0279
hCoV-19/mink/Denmark/mDK-521/2020	EPI_ISL_683263	American mink (Neovison vison)	Denmark	29769	2020-10-20	GISAID	0.0279
hCoV-19/mink/Denmark/mDK-522/2020	EPI_ISL_683264	American mink (Neovison vison)	Denmark	29769	2020-10-20	GISAID	0.028
hCoV-19/mink/Denmark/mDK-523/2020	EPI_ISL_683265	American mink (Neovison vison)	Denmark	29769	2020-10-20	GISAID	0.0279
hCoV-19/mink/Denmark/mDK-524/2020	EPI_ISL_683266	American mink (Neovison vison)	Denmark	29769	2020-10-20	GISAID	0.0279
hCoV-19/mink/Denmark/mDK-525/2020	EPI_ISL_683267	American mink (Neovison vison)	Denmark	29768	2020-10-16	GISAID	0.0001
hCoV-19/mink/Denmark/mDK-526/2020	EPI_ISL_683268	American mink (Neovison vison)	Denmark	29769	2020-10-16	GISAID	0
hCoV-19/mink/Denmark/mDK-527/2020	EPI_ISL_683269	American mink (Neovison vison)	Denmark	29766	2020-10-16	GISAID	0
hCoV-19/mink/Denmark/mDK-528/2020	EPI_ISL_683270	American mink (Neovison vison)	Denmark	29768	2020-10-16	GISAID	0.0001
hCoV-19/mink/Denmark/mDK-53/2020	EPI_ISL_641446	American mink (Neovison vison)	Denmark	29769	2020-10-07	GISAID	0.0073
hCoV-19/mink/Denmark/mDK-530/2020	EPI_ISL_683271	American mink (Neovison vison)	Denmark	29768	2020-10-16	GISAID	0
hCoV-19/mink/Denmark/mDK-531/2020	EPI_ISL_683272	American mink (Neovison vison)	Denmark	29768	2020-10-19	GISAID	0
hCoV-19/mink/Denmark/mDK-532/2020	EPI_ISL_683273	American mink (Neovison vison)	Denmark	29769	2020-10-19	GISAID	0.0006
hCoV-19/mink/Denmark/mDK-533/2020	EPI_ISL_683274	American mink (Neovison vison)	Denmark	29768	2020-10-19	GISAID	0
hCoV-19/mink/Denmark/mDK-535/2020	EPI_ISL_683275	American mink (Neovison vison)	Denmark	29769	2020-10-16	GISAID	0
hCoV-19/mink/Denmark/mDK-536/2020	EPI_ISL_683276	American mink (Neovison vison)	Denmark	29769	2020-10-16	GISAID	0
hCoV-19/mink/Denmark/mDK-538/2020	EPI_ISL_683277	American mink (Neovison vison)	Denmark	29769	2020-10-19	GISAID	0.0279
hCoV-19/mink/Denmark/mDK-539/2020	EPI_ISL_683278	American mink (Neovison vison)	Denmark	29769	2020-10-19	GISAID	0.0279
hCoV-19/mink/Denmark/mDK-540/2020	EPI_ISL_683279	American mink (Neovison vison)	Denmark	29769	2020-10-16	GISAID	0
hCoV-19/mink/Denmark/mDK-541/2020	EPI_ISL_683280	American mink (Neovison vison)	Denmark	29756	2020-10-16	GISAID	0
hCoV-19/mink/Denmark/mDK-543/2020	EPI_ISL_683281	American mink (Neovison vison)	Denmark	29769	2020-10-16	GISAID	0
hCoV-19/mink/Denmark/mDK-544/2020	EPI_ISL_683282	American mink (Neovison vison)	Denmark	29769	2020-10-16	GISAID	0
hCoV-19/mink/Denmark/mDK-545/2020	EPI_ISL_683283	American mink (Neovison vison)	Denmark	29769	2020-10-16	GISAID	0
hCoV-19/mink/Denmark/mDK-546/2020	EPI_ISL_683284	American mink (Neovison vison)	Denmark	29756	2020-10-19	GISAID	0.0271
hCoV-19/mink/Denmark/mDK-547/2020	EPI_ISL_683285	American mink (Neovison vison)	Denmark	29757	2020-10-19	GISAID	0.0272
hCoV-19/mink/Denmark/mDK-548/2020	EPI_ISL_683286	American mink (Neovison vison)	Denmark	29757	2020-10-19	GISAID	0.0272
hCoV-19/mink/Denmark/mDK-549/2020	EPI_ISL_683287	American mink (Neovison vison)	Denmark	29769	2020-10-19	GISAID	0.028
hCoV-19/mink/Denmark/mDK-55/2020	EPI_ISL_641447	American mink (Neovison vison)	Denmark	29769	2020-09-17	GISAID	0.0073
hCoV-19/mink/Denmark/mDK-550/2020	EPI_ISL_683288	American mink (Neovison vison)	Denmark	29769	2020-10-19	GISAID	0.0036
hCoV-19/mink/Denmark/mDK-551/2020	EPI_ISL_683289	American mink (Neovison vison)	Denmark	29769	2020-10-19	GISAID	0
hCoV-19/mink/Denmark/mDK-552/2020	EPI_ISL_683290	American mink (Neovison vison)	Denmark	29769	2020-10-19	GISAID	0.0279
hCoV-19/mink/Denmark/mDK-553/2020	EPI_ISL_683291	American mink (Neovison vison)	Denmark	29769	2020-10-19	GISAID	0.0279
hCoV-19/mink/Denmark/mDK-554/2020	EPI_ISL_683292	American mink (Neovison vison)	Denmark	29769	2020-10-19	GISAID	0.0279
hCoV-19/mink/Denmark/mDK-555/2020	EPI_ISL_683293	American mink (Neovison vison)	Denmark	29769	2020-10-19	GISAID	0.0279
hCoV-19/mink/Denmark/mDK-556/2020	EPI_ISL_683294	American mink (Neovison vison)	Denmark	29769	2020-10-19	GISAID	0.0279
hCoV-19/mink/Denmark/mDK-557/2020	EPI_ISL_683295	American mink (Neovison vison)	Denmark	29769	2020-10-19	GISAID	0.0279
hCoV-19/mink/Denmark/mDK-558/2020	EPI_ISL_683296	American mink (Neovison vison)	Denmark	29756	2020-10-19	GISAID	0
hCoV-19/mink/Denmark/mDK-56/2020	EPI_ISL_641448	American mink (Neovison vison)	Denmark	29599	2020-09-17	GISAID	0.0611
hCoV-19/mink/Denmark/mDK-560/2020	EPI_ISL_683297	American mink (Neovison vison)	Denmark	29769	2020-10-19	GISAID	0.0001
hCoV-19/mink/Denmark/mDK-562/2020	EPI_ISL_683298	American mink (Neovison vison)	Denmark	29768	2020-10-15	GISAID	0
hCoV-19/mink/Denmark/mDK-563/2020	EPI_ISL_683299	American mink (Neovison vison)	Denmark	29768	2020-10-15	GISAID	0
hCoV-19/mink/Denmark/mDK-564/2020	EPI_ISL_683300	American mink (Neovison vison)	Denmark	29769	2020-10-15	GISAID	0
hCoV-19/mink/Denmark/mDK-565/2020	EPI_ISL_683301	American mink (Neovison vison)	Denmark	29757	2020-10-15	GISAID	0
hCoV-19/mink/Denmark/mDK-566/2020	EPI_ISL_683302	American mink (Neovison vison)	Denmark	29769	2020-10-15	GISAID	0
hCoV-19/mink/Denmark/mDK-567/2020	EPI_ISL_683303	American mink (Neovison vison)	Denmark	29769	2020-10-15	GISAID	0
hCoV-19/mink/Denmark/mDK-568/2020	EPI_ISL_683304	American mink (Neovison vison)	Denmark	29709	2020-10-15	GISAID	0
hCoV-19/mink/Denmark/mDK-569/2020	EPI_ISL_683305	American mink (Neovison vison)	Denmark	29758	2020-10-15	GISAID	0.0288
hCoV-19/mink/Denmark/mDK-57/2020	EPI_ISL_641449	American mink (Neovison vison)	Denmark	29769	2020-09-22	GISAID	0.0001
hCoV-19/mink/Denmark/mDK-570/2020	EPI_ISL_683306	American mink (Neovison vison)	Denmark	29756	2020-10-15	GISAID	0.0271
hCoV-19/mink/Denmark/mDK-571/2020	EPI_ISL_683307	American mink (Neovison vison)	Denmark	29768	2020-10-15	GISAID	0
hCoV-19/mink/Denmark/mDK-574/2020	EPI_ISL_683308	American mink (Neovison vison)	Denmark	29769	2020-10-15	GISAID	0
hCoV-19/mink/Denmark/mDK-575/2020	EPI_ISL_683309	American mink (Neovison vison)	Denmark	29768	2020-10-15	GISAID	0
hCoV-19/mink/Denmark/mDK-576/2020	EPI_ISL_683310	American mink (Neovison vison)	Denmark	29769	2020-10-14	GISAID	0
hCoV-19/mink/Denmark/mDK-577/2020	EPI_ISL_683311	American mink (Neovison vison)	Denmark	29769	2020-10-14	GISAID	0
hCoV-19/mink/Denmark/mDK-578/2020	EPI_ISL_683312	American mink (Neovison vison)	Denmark	29769	2020-10-14	GISAID	0
hCoV-19/mink/Denmark/mDK-579/2020	EPI_ISL_683313	American mink (Neovison vison)	Denmark	29769	2020-10-14	GISAID	0
hCoV-19/mink/Denmark/mDK-58/2020	EPI_ISL_641450	American mink (Neovison vison)	Denmark	29769	2020-09-22	GISAID	0
hCoV-19/mink/Denmark/mDK-580/2020	EPI_ISL_683314	American mink (Neovison vison)	Denmark	29769	2020-10-14	GISAID	0.0279
hCoV-19/mink/Denmark/mDK-581/2020	EPI_ISL_683315	American mink (Neovison vison)	Denmark	29769	2020-10-14	GISAID	0.0279
hCoV-19/mink/Denmark/mDK-582/2020	EPI_ISL_683316	American mink (Neovison vison)	Denmark	29769	2020-10-14	GISAID	0
hCoV-19/mink/Denmark/mDK-583/2020	EPI_ISL_683317	American mink (Neovison vison)	Denmark	29769	2020-10-14	GISAID	0
hCoV-19/mink/Denmark/mDK-584/2020	EPI_ISL_683318	American mink (Neovison vison)	Denmark	29769	2020-10-14	GISAID	0
hCoV-19/mink/Denmark/mDK-585/2020	EPI_ISL_683319	American mink (Neovison vison)	Denmark	29764	2020-10-14	GISAID	0
hCoV-19/mink/Denmark/mDK-586/2020	EPI_ISL_683320	American mink (Neovison vison)	Denmark	29768	2020-10-14	GISAID	0
hCoV-19/mink/Denmark/mDK-587/2020	EPI_ISL_683321	American mink (Neovison vison)	Denmark	29768	2020-10-14	GISAID	0
hCoV-19/mink/Denmark/mDK-588/2020	EPI_ISL_683322	American mink (Neovison vison)	Denmark	29769	2020-10-13	GISAID	0
hCoV-19/mink/Denmark/mDK-589/2020	EPI_ISL_683323	American mink (Neovison vison)	Denmark	29769	2020-10-13	GISAID	0
hCoV-19/mink/Denmark/mDK-59/2020	EPI_ISL_641451	American mink (Neovison vison)	Denmark	29769	2020-09-22	GISAID	0
hCoV-19/mink/Denmark/mDK-590/2020	EPI_ISL_683324	American mink (Neovison vison)	Denmark	29769	2020-10-13	GISAID	0
hCoV-19/mink/Denmark/mDK-591/2020	EPI_ISL_683325	American mink (Neovison vison)	Denmark	29769	2020-10-13	GISAID	0
hCoV-19/mink/Denmark/mDK-592/2020	EPI_ISL_683326	American mink (Neovison vison)	Denmark	29769	2020-10-13	GISAID	0
hCoV-19/mink/Denmark/mDK-593/2020	EPI_ISL_683327	American mink (Neovison vison)	Denmark	29769	2020-10-13	GISAID	0.028
hCoV-19/mink/Denmark/mDK-595/2020	EPI_ISL_683328	American mink (Neovison vison)	Denmark	29769	2020-10-13	GISAID	0.028
hCoV-19/mink/Denmark/mDK-6/2020	EPI_ISL_641400	American mink (Neovison vison)	Denmark	29769	2020-10-29	GISAID	0
hCoV-19/mink/Denmark/mDK-60/2020	EPI_ISL_641452	American mink (Neovison vison)	Denmark	29769	2020-09-22	GISAID	0
hCoV-19/mink/Denmark/mDK-61/2020	EPI_ISL_641453	American mink (Neovison vison)	Denmark	29599	2020-09-22	GISAID	0.0155
hCoV-19/mink/Denmark/mDK-62/2020	EPI_ISL_641454	American mink (Neovison vison)	Denmark	29769	2020-09-22	GISAID	0
hCoV-19/mink/Denmark/mDK-63/2020	EPI_ISL_641455	American mink (Neovison vison)	Denmark	29769	2020-09-22	GISAID	0.0073
hCoV-19/mink/Denmark/mDK-64/2020	EPI_ISL_641456	American mink (Neovison vison)	Denmark	29769	2020-09-22	GISAID	0.0175
hCoV-19/mink/Denmark/mDK-65/2020	EPI_ISL_641457	American mink (Neovison vison)	Denmark	29769	2020-09-22	GISAID	0.0073
hCoV-19/mink/Denmark/mDK-66/2020	EPI_ISL_641458	American mink (Neovison vison)	Denmark	29769	2020-09-22	GISAID	0.0001
hCoV-19/mink/Denmark/mDK-67/2020	EPI_ISL_641459	American mink (Neovison vison)	Denmark	29769	2020-09-22	GISAID	0.0073
hCoV-19/mink/Denmark/mDK-68/2020	EPI_ISL_641460	American mink (Neovison vison)	Denmark	29769	2020-09-22	GISAID	0.0073
hCoV-19/mink/Denmark/mDK-69/2020	EPI_ISL_641461	American mink (Neovison vison)	Denmark	29769	2020-09-23	GISAID	0.0102
hCoV-19/mink/Denmark/mDK-7/2020	EPI_ISL_641401	American mink (Neovison vison)	Denmark	29769	2020-10-29	GISAID	0
hCoV-19/mink/Denmark/mDK-70/2020	EPI_ISL_641462	American mink (Neovison vison)	Denmark	29769	2020-09-23	GISAID	0.0001
hCoV-19/mink/Denmark/mDK-71/2020	EPI_ISL_641463	American mink (Neovison vison)	Denmark	29769	2020-09-23	GISAID	0
hCoV-19/mink/Denmark/mDK-72/2020	EPI_ISL_641464	American mink (Neovison vison)	Denmark	29769	2020-09-24	GISAID	0
hCoV-19/mink/Denmark/mDK-73/2020	EPI_ISL_641465	American mink (Neovison vison)	Denmark	29769	2020-09-24	GISAID	0.0001
hCoV-19/mink/Denmark/mDK-74/2020	EPI_ISL_641466	American mink (Neovison vison)	Denmark	29769	2020-09-24	GISAID	0
hCoV-19/mink/Denmark/mDK-75/2020	EPI_ISL_641467	American mink (Neovison vison)	Denmark	29769	2020-09-24	GISAID	0
hCoV-19/mink/Denmark/mDK-76/2020	EPI_ISL_641468	American mink (Neovison vison)	Denmark	29769	2020-09-24	GISAID	0
hCoV-19/mink/Denmark/mDK-77/2020	EPI_ISL_641469	American mink (Neovison vison)	Denmark	29599	2020-09-24	GISAID	0.0442
hCoV-19/mink/Denmark/mDK-78/2020	EPI_ISL_641470	American mink (Neovison vison)	Denmark	29769	2020-09-09	GISAID	0
hCoV-19/mink/Denmark/mDK-79/2020	EPI_ISL_641471	American mink (Neovison vison)	Denmark	29769	2020-09-09	GISAID	0
hCoV-19/mink/Denmark/mDK-8/2020	EPI_ISL_641402	American mink (Neovison vison)	Denmark	29769	2020-10-29	GISAID	0.0084
hCoV-19/mink/Denmark/mDK-80/2020	EPI_ISL_641472	American mink (Neovison vison)	Denmark	29769	2020-09-09	GISAID	0
hCoV-19/mink/Denmark/mDK-81/2020	EPI_ISL_641473	American mink (Neovison vison)	Denmark	29769	2020-09-09	GISAID	0
hCoV-19/mink/Denmark/mDK-82/2020	EPI_ISL_641474	American mink (Neovison vison)	Denmark	29769	2020-09-09	GISAID	0
hCoV-19/mink/Denmark/mDK-83/2020	EPI_ISL_641475	American mink (Neovison vison)	Denmark	29769	2020-09-09	GISAID	0
hCoV-19/mink/Denmark/mDK-84/2020	EPI_ISL_641476	American mink (Neovison vison)	Denmark	29769	2020-09-10	GISAID	0
hCoV-19/mink/Denmark/mDK-85/2020	EPI_ISL_641477	American mink (Neovison vison)	Denmark	29769	2020-09-10	GISAID	0
hCoV-19/mink/Denmark/mDK-86/2020	EPI_ISL_641478	American mink (Neovison vison)	Denmark	29769	2020-09-10	GISAID	0
hCoV-19/mink/Denmark/mDK-87/2020	EPI_ISL_641479	American mink (Neovison vison)	Denmark	29769	2020-09-14	GISAID	0
hCoV-19/mink/Denmark/mDK-88/2020	EPI_ISL_641480	American mink (Neovison vison)	Denmark	29769	2020-09-14	GISAID	0
hCoV-19/mink/Denmark/mDK-89/2020	EPI_ISL_641481	American mink (Neovison vison)	Denmark	29769	2020-09-14	GISAID	0
hCoV-19/mink/Denmark/mDK-9/2020	EPI_ISL_641403	American mink (Neovison vison)	Denmark	29769	2020-10-29	GISAID	0
hCoV-19/mink/Denmark/mDK-90/2020	EPI_ISL_641482	American mink (Neovison vison)	Denmark	29769	2020-09-14	GISAID	0
hCoV-19/mink/Denmark/mDK-91/2020	EPI_ISL_641483	American mink (Neovison vison)	Denmark	29769	2020-09-14	GISAID	0.0001
hCoV-19/mink/Denmark/mDK-92/2020	EPI_ISL_641484	American mink (Neovison vison)	Denmark	29769	2020-09-14	GISAID	0
hCoV-19/mink/Denmark/mDK-93/2020	EPI_ISL_641485	American mink (Neovison vison)	Denmark	29769	2020-09-14	GISAID	0
hCoV-19/mink/Denmark/mDK-94/2020	EPI_ISL_641486	American mink (Neovison vison)	Denmark	29769	2020-09-14	GISAID	0
hCoV-19/mink/Denmark/mDK-95/2020	EPI_ISL_641487	American mink (Neovison vison)	Denmark	29769	2020-09-14	GISAID	0
hCoV-19/mink/Denmark/mDK-96/2020	EPI_ISL_641488	American mink (Neovison vison)	Denmark	29769	2020-09-14	GISAID	0
hCoV-19/mink/Denmark/mDK-97/2020	EPI_ISL_641489	American mink (Neovison vison)	Denmark	29769	2020-09-14	GISAID	0.0001
hCoV-19/mink/Denmark/mDK-98/2020	EPI_ISL_641490	American mink (Neovison vison)	Denmark	29769	2020-09-14	GISAID	0
hCoV-19/mink/Netherlands/1/2020	EPI_ISL_431778	European mink (Mustela lutreola)	Netherlands	29880	2020-04-24	GISAID	0
hCoV-19/mink/Netherlands/NB01_01KS/2020	EPI_ISL_447623	European mink (Mustela lutreola)	Netherlands	29746	2020-04-29	GISAID	0
hCoV-19/mink/Netherlands/NB01_02KS/2020	EPI_ISL_447624	European mink (Mustela lutreola)	Netherlands	29715	2020-04-29	GISAID	0
hCoV-19/mink/Netherlands/NB01_03KS/2020	EPI_ISL_447625	European mink (Mustela lutreola)	Netherlands	29878	2020-04-29	GISAID	0
hCoV-19/mink/Netherlands/NB01_04KS/2020	EPI_ISL_447626	European mink (Mustela lutreola)	Netherlands	29879	2020-04-29	GISAID	0
hCoV-19/mink/Netherlands/NB02_03KS/2020	EPI_ISL_447627	European mink (Mustela lutreola)	Netherlands	29878	2020-04-29	GISAID	0
hCoV-19/mink/Netherlands/NB02_06KS/2020	EPI_ISL_447628	European mink (Mustela lutreola)	Netherlands	29878	2020-04-29	GISAID	0
hCoV-19/mink/Netherlands/NB02_07KS/2020	EPI_ISL_447629	European mink (Mustela lutreola)	Netherlands	29877	2020-04-29	GISAID	0
hCoV-19/mink/Netherlands/NB02_13KS/2020	EPI_ISL_447630	European mink (Mustela lutreola)	Netherlands	29871	2020-04-29	GISAID	0
hCoV-19/mink/Netherlands/NB02_16RS/2020	EPI_ISL_447632	European mink (Mustela lutreola)	Netherlands	29876	2020-04-28	GISAID	0
hCoV-19/mink/Netherlands/NB02_index/2020	EPI_ISL_447631	European mink (Mustela lutreola)	Netherlands	29874	2020-04-25	GISAID	0
hCoV-19/mink/Netherlands/NB03_index/2020	EPI_ISL_447633	European mink (Mustela lutreola)	Netherlands	29890	2020-05-06	GISAID	0
hCoV-19/mink/Netherlands/NB04_index/2020	EPI_ISL_447634	European mink (Mustela lutreola)	Netherlands	29890	2020-05-06	GISAID	0
hCoV-19/mink/Netherlands/NB-EMC/2020	EPI_ISL_632492	American mink (Neovison vison)	Netherlands	29771	2020-10-12	GISAID	0.0068
hCoV-19/mink/Netherlands/NB-EMC-10-13/2020	EPI_ISL_522987	American mink (Neovison vison)	Netherlands	29772	2020-06-07	GISAID	0
hCoV-19/mink/Netherlands/NB-EMC-10-2/2020	EPI_ISL_522988	American mink (Neovison vison)	Netherlands	29772	2020-06-07	GISAID	0
hCoV-19/mink/Netherlands/NB-EMC-10-5/2020	EPI_ISL_522989	American mink (Neovison vison)	Netherlands	29772	2020-06-07	GISAID	0
hCoV-19/mink/Netherlands/NB-EMC-10-8/2020	EPI_ISL_522990	American mink (Neovison vison)	Netherlands	29772	2020-06-07	GISAID	0
hCoV-19/mink/Netherlands/NB-EMC-1-1/2020	EPI_ISL_522991	American mink (Neovison vison)	Netherlands	29641	2020-04-28	GISAID	0
hCoV-19/mink/Netherlands/NB-EMC-1-10/2020	EPI_ISL_522992	American mink (Neovison vison)	Netherlands	29775	2020-04-28	GISAID	0
hCoV-19/mink/Netherlands/NB-EMC-11-1/2020	EPI_ISL_522993	American mink (Neovison vison)	Netherlands	29769	2020-06-07	GISAID	0.028
hCoV-19/mink/Netherlands/NB-EMC-1-11/2020	EPI_ISL_522994	American mink (Neovison vison)	Netherlands	29775	2020-04-28	GISAID	0
hCoV-19/mink/Netherlands/NB-EMC-11-19/2020	EPI_ISL_522995	American mink (Neovison vison)	Netherlands	29775	2020-06-07	GISAID	0
hCoV-19/mink/Netherlands/NB-EMC-11-2/2020	EPI_ISL_522996	American mink (Neovison vison)	Netherlands	29775	2020-06-07	GISAID	0.0062
hCoV-19/mink/Netherlands/NB-EMC-1-12/2020	EPI_ISL_522997	American mink (Neovison vison)	Netherlands	29775	2020-04-28	GISAID	0
hCoV-19/mink/Netherlands/NB-EMC-11-3/2020	EPI_ISL_522998	American mink (Neovison vison)	Netherlands	29775	2020-06-07	GISAID	0.0062
hCoV-19/mink/Netherlands/NB-EMC-1-13/2020	EPI_ISL_522999	American mink (Neovison vison)	Netherlands	29775	2020-04-28	GISAID	0
hCoV-19/mink/Netherlands/NB-EMC-1-14/2020	EPI_ISL_523000	American mink (Neovison vison)	Netherlands	29775	2020-04-28	GISAID	0
hCoV-19/mink/Netherlands/NB-EMC-1-16/2020	EPI_ISL_523001	American mink (Neovison vison)	Netherlands	29775	2020-04-28	GISAID	0
hCoV-19/mink/Netherlands/NB-EMC-1-17/2020	EPI_ISL_523002	American mink (Neovison vison)	Netherlands	29775	2020-04-28	GISAID	0
hCoV-19/mink/Netherlands/NB-EMC-1-18/2020	EPI_ISL_523003	American mink (Neovison vison)	Netherlands	29775	2020-04-28	GISAID	0
hCoV-19/mink/Netherlands/NB-EMC-1-2/2020	EPI_ISL_523004	American mink (Neovison vison)	Netherlands	29775	2020-04-28	GISAID	0
hCoV-19/mink/Netherlands/NB-EMC-12-11/2020	EPI_ISL_523005	American mink (Neovison vison)	Netherlands	29775	2020-06-07	GISAID	0
hCoV-19/mink/Netherlands/NB-EMC-12-13/2020	EPI_ISL_523006	American mink (Neovison vison)	Netherlands	29775	2020-06-07	GISAID	0
hCoV-19/mink/Netherlands/NB-EMC-12-23/2020	EPI_ISL_523007	American mink (Neovison vison)	Netherlands	29775	2020-06-07	GISAID	0
hCoV-19/mink/Netherlands/NB-EMC-12-37/2020	EPI_ISL_523008	American mink (Neovison vison)	Netherlands	29775	2020-06-07	GISAID	0
hCoV-19/mink/Netherlands/NB-EMC-12-7/2020	EPI_ISL_523009	American mink (Neovison vison)	Netherlands	29775	2020-06-07	GISAID	0
hCoV-19/mink/Netherlands/NB-EMC-1-3/2020	EPI_ISL_523010	American mink (Neovison vison)	Netherlands	29775	2020-04-28	GISAID	0
hCoV-19/mink/Netherlands/NB-EMC-13-10/2020	EPI_ISL_523011	American mink (Neovison vison)	Netherlands	29472	2020-06-14	GISAID	0.0132
hCoV-19/mink/Netherlands/NB-EMC-13-11/2020	EPI_ISL_523012	American mink (Neovison vison)	Netherlands	29772	2020-06-14	GISAID	0
hCoV-19/mink/Netherlands/NB-EMC-13-16/2020	EPI_ISL_523013	American mink (Neovison vison)	Netherlands	29469	2020-06-14	GISAID	0.0617
hCoV-19/mink/Netherlands/NB-EMC-13-4/2020	EPI_ISL_523014	American mink (Neovison vison)	Netherlands	29775	2020-06-14	GISAID	0
hCoV-19/mink/Netherlands/NB-EMC-13-9/2020	EPI_ISL_523015	American mink (Neovison vison)	Netherlands	29775	2020-06-14	GISAID	0
hCoV-19/mink/Netherlands/NB-EMC-1-4/2020	EPI_ISL_523016	American mink (Neovison vison)	Netherlands	29775	2020-04-28	GISAID	0
hCoV-19/mink/Netherlands/NB-EMC-14-21/2020	EPI_ISL_523017	American mink (Neovison vison)	Netherlands	29775	2020-06-14	GISAID	0
hCoV-19/mink/Netherlands/NB-EMC-14-25/2020	EPI_ISL_523018	American mink (Neovison vison)	Netherlands	29775	2020-06-14	GISAID	0
hCoV-19/mink/Netherlands/NB-EMC-14-3/2020	EPI_ISL_523019	American mink (Neovison vison)	Netherlands	29775	2020-06-14	GISAID	0
hCoV-19/mink/Netherlands/NB-EMC-14-37/2020	EPI_ISL_523020	American mink (Neovison vison)	Netherlands	29775	2020-06-14	GISAID	0
hCoV-19/mink/Netherlands/NB-EMC-14-41/2020	EPI_ISL_523021	American mink (Neovison vison)	Netherlands	29775	2020-06-14	GISAID	0.038
hCoV-19/mink/Netherlands/NB-EMC-1-5/2020	EPI_ISL_523022	American mink (Neovison vison)	Netherlands	29763	2020-04-28	GISAID	0
hCoV-19/mink/Netherlands/NB-EMC-15-11/2020	EPI_ISL_523023	American mink (Neovison vison)	Netherlands	29772	2020-06-21	GISAID	0
hCoV-19/mink/Netherlands/NB-EMC-15-2/2020	EPI_ISL_523024	American mink (Neovison vison)	Netherlands	29766	2020-06-21	GISAID	0
hCoV-19/mink/Netherlands/NB-EMC-15-3/2020	EPI_ISL_523025	American mink (Neovison vison)	Netherlands	29772	2020-06-21	GISAID	0
hCoV-19/mink/Netherlands/NB-EMC-15-7/2020	EPI_ISL_523026	American mink (Neovison vison)	Netherlands	29766	2020-06-21	GISAID	0
hCoV-19/mink/Netherlands/NB-EMC-15-8/2020	EPI_ISL_523027	American mink (Neovison vison)	Netherlands	29772	2020-06-21	GISAID	0
hCoV-19/mink/Netherlands/NB-EMC-1-6/2020	EPI_ISL_523028	American mink (Neovison vison)	Netherlands	29775	2020-04-28	GISAID	0
hCoV-19/mink/Netherlands/NB-EMC-16-1/2020	EPI_ISL_523029	American mink (Neovison vison)	Netherlands	29636	2020-06-21	GISAID	0
hCoV-19/mink/Netherlands/NB-EMC-16-10/2020	EPI_ISL_523030	American mink (Neovison vison)	Netherlands	29755	2020-06-21	GISAID	0
hCoV-19/mink/Netherlands/NB-EMC-16-13/2020	EPI_ISL_523031	American mink (Neovison vison)	Netherlands	29755	2020-06-21	GISAID	0
hCoV-19/mink/Netherlands/NB-EMC-16-14/2020	EPI_ISL_523032	American mink (Neovison vison)	Netherlands	29755	2020-06-21	GISAID	0
hCoV-19/mink/Netherlands/NB-EMC-16-2/2020	EPI_ISL_523033	American mink (Neovison vison)	Netherlands	29755	2020-06-21	GISAID	0
hCoV-19/mink/Netherlands/NB-EMC-1-7/2020	EPI_ISL_523034	American mink (Neovison vison)	Netherlands	29775	2020-04-28	GISAID	0
hCoV-19/mink/Netherlands/NB-EMC-17-10/2020	EPI_ISL_523035	American mink (Neovison vison)	Netherlands	29775	2020-07-02	GISAID	0
hCoV-19/mink/Netherlands/NB-EMC-17-16/2020	EPI_ISL_523036	American mink (Neovison vison)	Netherlands	29775	2020-07-02	GISAID	0
hCoV-19/mink/Netherlands/NB-EMC-17-19/2020	EPI_ISL_523037	American mink (Neovison vison)	Netherlands	29775	2020-07-02	GISAID	0
hCoV-19/mink/Netherlands/NB-EMC-17-3/2020	EPI_ISL_523038	American mink (Neovison vison)	Netherlands	29775	2020-07-02	GISAID	0
hCoV-19/mink/Netherlands/NB-EMC-17-6/2020	EPI_ISL_523039	American mink (Neovison vison)	Netherlands	29775	2020-07-02	GISAID	0
hCoV-19/mink/Netherlands/NB-EMC-1-8/2020	EPI_ISL_523040	American mink (Neovison vison)	Netherlands	29775	2020-04-28	GISAID	0.0342
hCoV-19/mink/Netherlands/NB-EMC-18-14/2020	EPI_ISL_523041	American mink (Neovison vison)	Netherlands	29772	2020-07-04	GISAID	0
hCoV-19/mink/Netherlands/NB-EMC-18-15/2020	EPI_ISL_523042	American mink (Neovison vison)	Netherlands	29772	2020-07-04	GISAID	0
hCoV-19/mink/Netherlands/NB-EMC-18-17/2020	EPI_ISL_523043	American mink (Neovison vison)	Netherlands	29772	2020-07-04	GISAID	0
hCoV-19/mink/Netherlands/NB-EMC-18-20/2020	EPI_ISL_523044	American mink (Neovison vison)	Netherlands	29772	2020-07-04	GISAID	0
hCoV-19/mink/Netherlands/NB-EMC-18-8/2020	EPI_ISL_523045	American mink (Neovison vison)	Netherlands	29772	2020-07-04	GISAID	0
hCoV-19/mink/Netherlands/NB-EMC-1-9/2020	EPI_ISL_523046	American mink (Neovison vison)	Netherlands	29775	2020-04-28	GISAID	0
hCoV-19/mink/Netherlands/NB-EMC-19-1/2020	EPI_ISL_523047	American mink (Neovison vison)	Netherlands	29772	2020-07-05	GISAID	0.0146
hCoV-19/mink/Netherlands/NB-EMC-19-12/2020	EPI_ISL_523048	American mink (Neovison vison)	Netherlands	29772	2020-07-05	GISAID	0
hCoV-19/mink/Netherlands/NB-EMC-19-15/2020	EPI_ISL_523049	American mink (Neovison vison)	Netherlands	29772	2020-07-05	GISAID	0
hCoV-19/mink/Netherlands/NB-EMC-19-19/2020	EPI_ISL_523050	American mink (Neovison vison)	Netherlands	29772	2020-07-05	GISAID	0
hCoV-19/mink/Netherlands/NB-EMC-19-9/2020	EPI_ISL_523051	American mink (Neovison vison)	Netherlands	29772	2020-07-05	GISAID	0
hCoV-19/mink/Netherlands/NB-EMC-20-1/2020	EPI_ISL_523052	American mink (Neovison vison)	Netherlands	29773	2020-07-09	GISAID	0
hCoV-19/mink/Netherlands/NB-EMC-20-2/2020	EPI_ISL_523053	American mink (Neovison vison)	Netherlands	29775	2020-07-09	GISAID	0
hCoV-19/mink/Netherlands/NB-EMC-20-21/2020	EPI_ISL_523054	American mink (Neovison vison)	Netherlands	29775	2020-07-09	GISAID	0
hCoV-19/mink/Netherlands/NB-EMC-20-23/2020	EPI_ISL_523055	American mink (Neovison vison)	Netherlands	29775	2020-07-09	GISAID	0
hCoV-19/mink/Netherlands/NB-EMC-20-27/2020	EPI_ISL_523056	American mink (Neovison vison)	Netherlands	29775	2020-07-09	GISAID	0
hCoV-19/mink/Netherlands/NB-EMC-20-28/2020	EPI_ISL_523057	American mink (Neovison vison)	Netherlands	29775	2020-07-09	GISAID	0
hCoV-19/mink/Netherlands/NB-EMC-20-3/2020	EPI_ISL_523058	American mink (Neovison vison)	Netherlands	29773	2020-07-09	GISAID	0
hCoV-19/mink/Netherlands/NB-EMC-20-34/2020	EPI_ISL_523059	American mink (Neovison vison)	Netherlands	29775	2020-07-09	GISAID	0
hCoV-19/mink/Netherlands/NB-EMC-20-4/2020	EPI_ISL_523060	American mink (Neovison vison)	Netherlands	29773	2020-07-09	GISAID	0
hCoV-19/mink/Netherlands/NB-EMC-20-5/2020	EPI_ISL_523061	American mink (Neovison vison)	Netherlands	29775	2020-07-09	GISAID	0
hCoV-19/mink/Netherlands/NB-EMC-21-07/2020	EPI_ISL_523062	American mink (Neovison vison)	Netherlands	29772	2020-07-09	GISAID	0
hCoV-19/mink/Netherlands/NB-EMC-21-1/2020	EPI_ISL_523063	American mink (Neovison vison)	Netherlands	29772	2020-07-09	GISAID	0
hCoV-19/mink/Netherlands/NB-EMC-21-14/2020	EPI_ISL_523064	American mink (Neovison vison)	Netherlands	29772	2020-07-09	GISAID	0
hCoV-19/mink/Netherlands/NB-EMC-21-19/2020	EPI_ISL_523065	American mink (Neovison vison)	Netherlands	29772	2020-07-09	GISAID	0
hCoV-19/mink/Netherlands/NB-EMC-21-2/2020	EPI_ISL_523066	American mink (Neovison vison)	Netherlands	29772	2020-07-09	GISAID	0
hCoV-19/mink/Netherlands/NB-EMC-21-20/2020	EPI_ISL_523067	American mink (Neovison vison)	Netherlands	29772	2020-07-09	GISAID	0
hCoV-19/mink/Netherlands/NB-EMC-2-13/2020	EPI_ISL_523068	American mink (Neovison vison)	Netherlands	29772	2020-04-27	GISAID	0.0228
hCoV-19/mink/Netherlands/NB-EMC-21-4/2020	EPI_ISL_523069	American mink (Neovison vison)	Netherlands	29772	2020-07-09	GISAID	0
hCoV-19/mink/Netherlands/NB-EMC-2-14/2020	EPI_ISL_523070	American mink (Neovison vison)	Netherlands	29772	2020-04-27	GISAID	0
hCoV-19/mink/Netherlands/NB-EMC-21-5/2020	EPI_ISL_523071	American mink (Neovison vison)	Netherlands	29772	2020-07-09	GISAID	0
hCoV-19/mink/Netherlands/NB-EMC-2-19/2020	EPI_ISL_523072	American mink (Neovison vison)	Netherlands	29772	2020-04-27	GISAID	0.0108
hCoV-19/mink/Netherlands/NB-EMC-2-2/2020	EPI_ISL_523073	American mink (Neovison vison)	Netherlands	29772	2020-04-27	GISAID	0.0173
hCoV-19/mink/Netherlands/NB-EMC-22-1/2020	EPI_ISL_523074	American mink (Neovison vison)	Netherlands	29775	2020-07-12	GISAID	0
hCoV-19/mink/Netherlands/NB-EMC-2-3/2020	EPI_ISL_523075	American mink (Neovison vison)	Netherlands	29772	2020-04-27	GISAID	0.0081
hCoV-19/mink/Netherlands/NB-EMC-23-1/2020	EPI_ISL_523076	American mink (Neovison vison)	Netherlands	29775	2020-07-14	GISAID	0
hCoV-19/mink/Netherlands/NB-EMC-23-2/2020	EPI_ISL_523077	American mink (Neovison vison)	Netherlands	29775	2020-07-14	GISAID	0
hCoV-19/mink/Netherlands/NB-EMC-23-3/2020	EPI_ISL_523078	American mink (Neovison vison)	Netherlands	29153	2020-07-14	GISAID	0.0076
hCoV-19/mink/Netherlands/NB-EMC-23-4/2020	EPI_ISL_523079	American mink (Neovison vison)	Netherlands	29775	2020-07-14	GISAID	0
hCoV-19/mink/Netherlands/NB-EMC-23-5/2020	EPI_ISL_523080	American mink (Neovison vison)	Netherlands	29775	2020-07-14	GISAID	0
hCoV-19/mink/Netherlands/NB-EMC-23-6/2020	EPI_ISL_523081	American mink (Neovison vison)	Netherlands	29775	2020-07-14	GISAID	0
hCoV-19/mink/Netherlands/NB-EMC-23-7/2020	EPI_ISL_523082	American mink (Neovison vison)	Netherlands	29775	2020-07-14	GISAID	0
hCoV-19/mink/Netherlands/NB-EMC-25-11/2020	EPI_ISL_523083	American mink (Neovison vison)	Netherlands	29775	2020-07-26	GISAID	0
hCoV-19/mink/Netherlands/NB-EMC-25-12/2020	EPI_ISL_523084	American mink (Neovison vison)	Netherlands	29765	2020-07-26	GISAID	0.0058
hCoV-19/mink/Netherlands/NB-EMC-2-6/2020	EPI_ISL_523085	American mink (Neovison vison)	Netherlands	29772	2020-04-27	GISAID	0
hCoV-19/mink/Netherlands/NB-EMC-26-1/2020	EPI_ISL_523086	American mink (Neovison vison)	Netherlands	29775	2020-07-29	GISAID	0.0068
hCoV-19/mink/Netherlands/NB-EMC-26-2/2020	EPI_ISL_523087	American mink (Neovison vison)	Netherlands	29775	2020-07-29	GISAID	0
hCoV-19/mink/Netherlands/NB-EMC-26-5/2020	EPI_ISL_523088	American mink (Neovison vison)	Netherlands	29775	2020-07-29	GISAID	0.0787
hCoV-19/mink/Netherlands/NB-EMC-2-7/2020	EPI_ISL_523089	American mink (Neovison vison)	Netherlands	29772	2020-04-27	GISAID	0.0564
hCoV-19/mink/Netherlands/NB-EMC-27-3/2020	EPI_ISL_577749	American mink (Neovison vison)	Netherlands	29772	2020-08-08	GISAID	0
hCoV-19/mink/Netherlands/NB-EMC-2-8/2020	EPI_ISL_523090	American mink (Neovison vison)	Netherlands	29772	2020-04-27	GISAID	0.044
hCoV-19/mink/Netherlands/NB-EMC-28-2/2020	EPI_ISL_577750	American mink (Neovison vison)	Netherlands	29660	2020-08-08	GISAID	0
hCoV-19/mink/Netherlands/NB-EMC-28-3/2020	EPI_ISL_577751	American mink (Neovison vison)	Netherlands	29458	2020-08-08	GISAID	0.0573
hCoV-19/mink/Netherlands/NB-EMC-28-6/2020	EPI_ISL_577752	American mink (Neovison vison)	Netherlands	29761	2020-08-08	GISAID	0
hCoV-19/mink/Netherlands/NB-EMC-28-7/2020	EPI_ISL_577753	American mink (Neovison vison)	Netherlands	29761	2020-08-08	GISAID	0
hCoV-19/mink/Netherlands/NB-EMC-28-9/2020	EPI_ISL_577754	American mink (Neovison vison)	Netherlands	29772	2020-08-08	GISAID	0
hCoV-19/mink/Netherlands/NB-EMC-29-1/2020	EPI_ISL_577755	American mink (Neovison vison)	Netherlands	29775	2020-08-12	GISAID	0
hCoV-19/mink/Netherlands/NB-EMC-29-10/2020	EPI_ISL_577756	American mink (Neovison vison)	Netherlands	29775	2020-08-12	GISAID	0
hCoV-19/mink/Netherlands/NB-EMC-29-15/2020	EPI_ISL_577757	American mink (Neovison vison)	Netherlands	29472	2020-08-12	GISAID	0.0672
hCoV-19/mink/Netherlands/NB-EMC-29-20/2020	EPI_ISL_577758	American mink (Neovison vison)	Netherlands	29775	2020-08-12	GISAID	0
hCoV-19/mink/Netherlands/NB-EMC-31-18/2020	EPI_ISL_577759	American mink (Neovison vison)	Netherlands	29675	2020-08-15	GISAID	0.104
hCoV-19/mink/Netherlands/NB-EMC-31-6/2020	EPI_ISL_577760	American mink (Neovison vison)	Netherlands	29151	2020-08-15	GISAID	0.0864
hCoV-19/mink/Netherlands/NB-EMC-3-2/2020	EPI_ISL_523091	American mink (Neovison vison)	Netherlands	29775	2020-05-06	GISAID	0
hCoV-19/mink/Netherlands/NB-EMC-32-18/2020	EPI_ISL_577761	American mink (Neovison vison)	Netherlands	29775	2020-08-15	GISAID	0.0446
hCoV-19/mink/Netherlands/NB-EMC-32-6/2020	EPI_ISL_577762	American mink (Neovison vison)	Netherlands	29775	2020-08-15	GISAID	0.0724
hCoV-19/mink/Netherlands/NB-EMC-32-7/2020	EPI_ISL_577763	American mink (Neovison vison)	Netherlands	29775	2020-08-15	GISAID	0.0151
hCoV-19/mink/Netherlands/NB-EMC-3-3/2020	EPI_ISL_523092	American mink (Neovison vison)	Netherlands	29775	2020-05-06	GISAID	0
hCoV-19/mink/Netherlands/NB-EMC-33-1/2020	EPI_ISL_577764	American mink (Neovison vison)	Netherlands	29469	2020-08-17	GISAID	0
hCoV-19/mink/Netherlands/NB-EMC-33-3/2020	EPI_ISL_577765	American mink (Neovison vison)	Netherlands	29674	2020-08-17	GISAID	0.0215
hCoV-19/mink/Netherlands/NB-EMC-33-4/2020	EPI_ISL_577766	American mink (Neovison vison)	Netherlands	29775	2020-08-17	GISAID	0.0206
hCoV-19/mink/Netherlands/NB-EMC-33-5/2020	EPI_ISL_577767	American mink (Neovison vison)	Netherlands	29772	2020-08-17	GISAID	0.0083
hCoV-19/mink/Netherlands/NB-EMC-3-4/2020	EPI_ISL_523093	American mink (Neovison vison)	Netherlands	29775	2020-05-06	GISAID	0.0077
hCoV-19/mink/Netherlands/NB-EMC-34-2/2020	EPI_ISL_577768	American mink (Neovison vison)	Netherlands	29775	2020-08-18	GISAID	0
hCoV-19/mink/Netherlands/NB-EMC-34-3/2020	EPI_ISL_577769	American mink (Neovison vison)	Netherlands	29775	2020-08-18	GISAID	0.0146
hCoV-19/mink/Netherlands/NB-EMC-34-4/2020	EPI_ISL_577770	American mink (Neovison vison)	Netherlands	29775	2020-08-18	GISAID	0
hCoV-19/mink/Netherlands/NB-EMC-34-5/2020	EPI_ISL_577771	American mink (Neovison vison)	Netherlands	29775	2020-08-18	GISAID	0
hCoV-19/mink/Netherlands/NB-EMC-3-5/2020	EPI_ISL_523094	American mink (Neovison vison)	Netherlands	29775	2020-05-06	GISAID	0.0077
hCoV-19/mink/Netherlands/NB-EMC-35-1/2020	EPI_ISL_577772	American mink (Neovison vison)	Netherlands	29772	2020-08-18	GISAID	0
hCoV-19/mink/Netherlands/NB-EMC-35-2/2020	EPI_ISL_577773	American mink (Neovison vison)	Netherlands	29772	2020-08-18	GISAID	0
hCoV-19/mink/Netherlands/NB-EMC-35-3/2020	EPI_ISL_577774	American mink (Neovison vison)	Netherlands	29772	2020-08-18	GISAID	0
hCoV-19/mink/Netherlands/NB-EMC-35-4/2020	EPI_ISL_577775	American mink (Neovison vison)	Netherlands	29772	2020-08-18	GISAID	0
hCoV-19/mink/Netherlands/NB-EMC-35-5/2020	EPI_ISL_577776	American mink (Neovison vison)	Netherlands	29772	2020-08-18	GISAID	0
hCoV-19/mink/Netherlands/NB-EMC-3-6/2020	EPI_ISL_523095	American mink (Neovison vison)	Netherlands	29775	2020-05-06	GISAID	0
hCoV-19/mink/Netherlands/NB-EMC-36-1/2020	EPI_ISL_577777	American mink (Neovison vison)	Netherlands	29769	2020-08-20	GISAID	0.0222
hCoV-19/mink/Netherlands/NB-EMC-36-2/2020	EPI_ISL_577778	American mink (Neovison vison)	Netherlands	29775	2020-08-20	GISAID	0.029
hCoV-19/mink/Netherlands/NB-EMC-36-3/2020	EPI_ISL_577779	American mink (Neovison vison)	Netherlands	29626	2020-08-20	GISAID	0.0439
hCoV-19/mink/Netherlands/NB-EMC-36-4/2020	EPI_ISL_577780	American mink (Neovison vison)	Netherlands	29621	2020-08-20	GISAID	0.0733
hCoV-19/mink/Netherlands/NB-EMC-36-5/2020	EPI_ISL_577781	American mink (Neovison vison)	Netherlands	29772	2020-08-20	GISAID	0
hCoV-19/mink/Netherlands/NB-EMC-38-40/2020	EPI_ISL_577782	American mink (Neovison vison)	Netherlands	29470	2020-08-22	GISAID	0.091
hCoV-19/mink/Netherlands/NB-EMC-39-2/2020	EPI_ISL_577783	American mink (Neovison vison)	Netherlands	29775	2020-08-24	GISAID	0
hCoV-19/mink/Netherlands/NB-EMC-39-3/2020	EPI_ISL_577784	American mink (Neovison vison)	Netherlands	29775	2020-08-24	GISAID	0
hCoV-19/mink/Netherlands/NB-EMC-39-4/2020	EPI_ISL_577785	American mink (Neovison vison)	Netherlands	29775	2020-08-24	GISAID	0
hCoV-19/mink/Netherlands/NB-EMC-39-5/2020	EPI_ISL_577786	American mink (Neovison vison)	Netherlands	29775	2020-08-24	GISAID	0.0083
hCoV-19/mink/Netherlands/NB-EMC-40-3/2020	EPI_ISL_577787	American mink (Neovison vison)	Netherlands	29772	2020-08-25	GISAID	0
hCoV-19/mink/Netherlands/NB-EMC-40-4/2020	EPI_ISL_577788	American mink (Neovison vison)	Netherlands	29473	2020-08-25	GISAID	0.0915
hCoV-19/mink/Netherlands/NB-EMC-41-1/2020	EPI_ISL_577789	American mink (Neovison vison)	Netherlands	29775	2020-08-27	GISAID	0.0222
hCoV-19/mink/Netherlands/NB-EMC-41-3/2020	EPI_ISL_577790	American mink (Neovison vison)	Netherlands	29775	2020-08-27	GISAID	0.0377
hCoV-19/mink/Netherlands/NB-EMC-41-4/2020	EPI_ISL_577791	American mink (Neovison vison)	Netherlands	29775	2020-08-27	GISAID	0
hCoV-19/mink/Netherlands/NB-EMC-41-5/2020	EPI_ISL_577792	American mink (Neovison vison)	Netherlands	29775	2020-08-27	GISAID	0.0146
hCoV-19/mink/Netherlands/NB-EMC-41-6/2020	EPI_ISL_577793	American mink (Neovison vison)	Netherlands	29775	2020-08-27	GISAID	0.016
hCoV-19/mink/Netherlands/NB-EMC-4-2/2020	EPI_ISL_523096	American mink (Neovison vison)	Netherlands	29775	2020-05-06	GISAID	0
hCoV-19/mink/Netherlands/NB-EMC-42-13/2020	EPI_ISL_577794	American mink (Neovison vison)	Netherlands	29772	2020-08-28	GISAID	0.0228
hCoV-19/mink/Netherlands/NB-EMC-42-4/2020	EPI_ISL_577795	American mink (Neovison vison)	Netherlands	29469	2020-08-28	GISAID	0.0241
hCoV-19/mink/Netherlands/NB-EMC-43-3/2020	EPI_ISL_577796	American mink (Neovison vison)	Netherlands	29775	2020-09-01	GISAID	0.0138
hCoV-19/mink/Netherlands/NB-EMC-43-4/2020	EPI_ISL_577797	American mink (Neovison vison)	Netherlands	29772	2020-09-01	GISAID	0
hCoV-19/mink/Netherlands/NB-EMC-43-5/2020	EPI_ISL_577798	American mink (Neovison vison)	Netherlands	29772	2020-09-01	GISAID	0
hCoV-19/mink/Netherlands/NB-EMC-44-3/2020	EPI_ISL_577799	American mink (Neovison vison)	Netherlands	29772	2020-09-02	GISAID	0
hCoV-19/mink/Netherlands/NB-EMC-44-5/2020	EPI_ISL_577800	American mink (Neovison vison)	Netherlands	29772	2020-09-02	GISAID	0
hCoV-19/mink/Netherlands/NB-EMC-44-7/2020	EPI_ISL_577801	American mink (Neovison vison)	Netherlands	29772	2020-09-02	GISAID	0.0083
hCoV-19/mink/Netherlands/NB-EMC-45-3/2020	EPI_ISL_577802	American mink (Neovison vison)	Netherlands	29775	2020-09-02	GISAID	0
hCoV-19/mink/Netherlands/NB-EMC-45-4/2020	EPI_ISL_577803	American mink (Neovison vison)	Netherlands	29775	2020-09-02	GISAID	0.0083
hCoV-19/mink/Netherlands/NB-EMC-45-5/2020	EPI_ISL_577804	American mink (Neovison vison)	Netherlands	29472	2020-09-02	GISAID	0.053
hCoV-19/mink/Netherlands/NB-EMC-46-10/2020	EPI_ISL_577805	American mink (Neovison vison)	Netherlands	29772	2020-09-02	GISAID	0
hCoV-19/mink/Netherlands/NB-EMC-46-3/2020	EPI_ISL_577806	American mink (Neovison vison)	Netherlands	29472	2020-09-02	GISAID	0.0701
hCoV-19/mink/Netherlands/NB-EMC-46-5/2020	EPI_ISL_577807	American mink (Neovison vison)	Netherlands	29473	2020-09-02	GISAID	0.0298
hCoV-19/mink/Netherlands/NB-EMC-46-8/2020	EPI_ISL_577808	American mink (Neovison vison)	Netherlands	29672	2020-09-02	GISAID	0.0068
hCoV-19/mink/Netherlands/NB-EMC-47-1/2020	EPI_ISL_577809	American mink (Neovison vison)	Netherlands	29605	2020-09-04	GISAID	0
hCoV-19/mink/Netherlands/NB-EMC-47-2/2020	EPI_ISL_577810	American mink (Neovison vison)	Netherlands	29692	2020-09-04	GISAID	0.0084
hCoV-19/mink/Netherlands/NB-EMC-47-3/2020	EPI_ISL_577811	American mink (Neovison vison)	Netherlands	29472	2020-09-04	GISAID	0.0216
hCoV-19/mink/Netherlands/NB-EMC-47-4/2020	EPI_ISL_577812	American mink (Neovison vison)	Netherlands	29473	2020-09-04	GISAID	0.0364
hCoV-19/mink/Netherlands/NB-EMC-47-5/2020	EPI_ISL_577813	American mink (Neovison vison)	Netherlands	29772	2020-09-04	GISAID	0
hCoV-19/mink/Netherlands/NB-EMC-48-5/2020	EPI_ISL_577814	American mink (Neovison vison)	Netherlands	29467	2020-09-05	GISAID	0.0461
hCoV-19/mink/Netherlands/NB-EMC-49-1/2020	EPI_ISL_577815	American mink (Neovison vison)	Netherlands	29463	2020-09-05	GISAID	0.0508
hCoV-19/mink/Netherlands/NB-EMC-50-18/2020	EPI_ISL_577816	American mink (Neovison vison)	Netherlands	29472	2020-09-11	GISAID	0.0434
hCoV-19/mink/Netherlands/NB-EMC-50-19/2020	EPI_ISL_577817	American mink (Neovison vison)	Netherlands	29772	2020-09-11	GISAID	0.0416
hCoV-19/mink/Netherlands/NB-EMC-50-2/2020	EPI_ISL_577818	American mink (Neovison vison)	Netherlands	29472	2020-09-11	GISAID	0.0799
hCoV-19/mink/Netherlands/NB-EMC-51-10/2020	EPI_ISL_577819	American mink (Neovison vison)	Netherlands	29466	2020-09-12	GISAID	0.0946
hCoV-19/mink/Netherlands/NB-EMC-51-13/2020	EPI_ISL_577820	American mink (Neovison vison)	Netherlands	29466	2020-09-12	GISAID	0.0476
hCoV-19/mink/Netherlands/NB-EMC-51-20/2020	EPI_ISL_577821	American mink (Neovison vison)	Netherlands	29466	2020-09-12	GISAID	0.0147
hCoV-19/mink/Netherlands/NB-EMC-5-13/2020	EPI_ISL_523097	American mink (Neovison vison)	Netherlands	29772	2020-05-30	GISAID	0
hCoV-19/mink/Netherlands/NB-EMC-52-1/2020	EPI_ISL_577822	American mink (Neovison vison)	Netherlands	29775	2020-09-15	GISAID	0.0588
hCoV-19/mink/Netherlands/NB-EMC-52-2/2020	EPI_ISL_577823	American mink (Neovison vison)	Netherlands	29775	2020-09-15	GISAID	0.0557
hCoV-19/mink/Netherlands/NB-EMC-52-3/2020	EPI_ISL_577824	American mink (Neovison vison)	Netherlands	29772	2020-09-15	GISAID	0.0224
hCoV-19/mink/Netherlands/NB-EMC-52-4/2020	EPI_ISL_577825	American mink (Neovison vison)	Netherlands	29772	2020-09-15	GISAID	0
hCoV-19/mink/Netherlands/NB-EMC-52-5/2020	EPI_ISL_577826	American mink (Neovison vison)	Netherlands	29775	2020-09-15	GISAID	0.0478
hCoV-19/mink/Netherlands/NB-EMC-53-16/2020	EPI_ISL_577827	American mink (Neovison vison)	Netherlands	29469	2020-09-16	GISAID	0.0239
hCoV-19/mink/Netherlands/NB-EMC-53-9/2020	EPI_ISL_577828	American mink (Neovison vison)	Netherlands	29472	2020-09-16	GISAID	0.0254
hCoV-19/mink/Netherlands/NB-EMC-54-1/2020	EPI_ISL_632450	American mink (Neovison vison)	Netherlands	29771	2020-09-22	GISAID	0
hCoV-19/mink/Netherlands/NB-EMC-54-2/2020	EPI_ISL_632451	American mink (Neovison vison)	Netherlands	29771	2020-09-22	GISAID	0
hCoV-19/mink/Netherlands/NB-EMC-54-5/2020	EPI_ISL_632452	American mink (Neovison vison)	Netherlands	29771	2020-09-23	GISAID	0
hCoV-19/mink/Netherlands/NB-EMC-55-17/2020	EPI_ISL_632420	American mink (Neovison vison)	Netherlands	29768	2020-09-23	GISAID	0.0537
hCoV-19/mink/Netherlands/NB-EMC-55-18/2020	EPI_ISL_632429	American mink (Neovison vison)	Netherlands	29765	2020-09-23	GISAID	0
hCoV-19/mink/Netherlands/NB-EMC-55-19/2020	EPI_ISL_632430	American mink (Neovison vison)	Netherlands	29765	2020-09-23	GISAID	0
hCoV-19/mink/Netherlands/NB-EMC-55-20/2020	EPI_ISL_632380	American mink (Neovison vison)	Netherlands	29599	2020-09-23	GISAID	0.0149
hCoV-19/mink/Netherlands/NB-EMC-55-6/2020	EPI_ISL_632428	American mink (Neovison vison)	Netherlands	29664	2020-09-23	GISAID	0.0084
hCoV-19/mink/Netherlands/NB-EMC-56-10/2020	EPI_ISL_632455	American mink (Neovison vison)	Netherlands	29771	2020-09-23	GISAID	0
hCoV-19/mink/Netherlands/NB-EMC-56-6/2020	EPI_ISL_632453	American mink (Neovison vison)	Netherlands	29755	2020-09-23	GISAID	0
hCoV-19/mink/Netherlands/NB-EMC-56-7/2020	EPI_ISL_632454	American mink (Neovison vison)	Netherlands	29672	2020-09-23	GISAID	0
hCoV-19/mink/Netherlands/NB-EMC-56-8/2020	EPI_ISL_632384	American mink (Neovison vison)	Netherlands	29774	2020-09-23	GISAID	0.0146
hCoV-19/mink/Netherlands/NB-EMC-57-1/2020	EPI_ISL_632456	American mink (Neovison vison)	Netherlands	29771	2020-09-28	GISAID	0
hCoV-19/mink/Netherlands/NB-EMC-57-2/2020	EPI_ISL_632457	American mink (Neovison vison)	Netherlands	29672	2020-09-28	GISAID	0
hCoV-19/mink/Netherlands/NB-EMC-57-3/2020	EPI_ISL_632385	American mink (Neovison vison)	Netherlands	29624	2020-09-28	GISAID	0.0133
hCoV-19/mink/Netherlands/NB-EMC-57-4/2020	EPI_ISL_632458	American mink (Neovison vison)	Netherlands	29626	2020-09-28	GISAID	0
hCoV-19/mink/Netherlands/NB-EMC-57-5/2020	EPI_ISL_632459	American mink (Neovison vison)	Netherlands	29771	2020-09-28	GISAID	0
hCoV-19/mink/Netherlands/NB-EMC-58-1/2020	EPI_ISL_632462	American mink (Neovison vison)	Netherlands	29767	2020	GISAID	0
hCoV-19/mink/Netherlands/NB-EMC-58-2/2020	EPI_ISL_632396	American mink (Neovison vison)	Netherlands	29472	2020	GISAID	0.083
hCoV-19/mink/Netherlands/NB-EMC-58-3/2020	EPI_ISL_632463	American mink (Neovison vison)	Netherlands	29771	2020	GISAID	0
hCoV-19/mink/Netherlands/NB-EMC-58-4/2020	EPI_ISL_632351	American mink (Neovison vison)	Netherlands	29770	2020	GISAID	0.0273
hCoV-19/mink/Netherlands/NB-EMC-58-5/2020	EPI_ISL_632464	American mink (Neovison vison)	Netherlands	29771	2020	GISAID	0
hCoV-19/mink/Netherlands/NB-EMC-59-2/2020	EPI_ISL_632465	American mink (Neovison vison)	Netherlands	29770	2020	GISAID	0
hCoV-19/mink/Netherlands/NB-EMC-59-4/2020	EPI_ISL_632466	American mink (Neovison vison)	Netherlands	29771	2020	GISAID	0
hCoV-19/mink/Netherlands/NB-EMC-59-6/2020	EPI_ISL_632467	American mink (Neovison vison)	Netherlands	29771	2020	GISAID	0
hCoV-19/mink/Netherlands/NB-EMC-59-7/2020	EPI_ISL_632468	American mink (Neovison vison)	Netherlands	29771	2020	GISAID	0
hCoV-19/mink/Netherlands/NB-EMC-59-8/2020	EPI_ISL_632469	American mink (Neovison vison)	Netherlands	29771	2020	GISAID	0
hCoV-19/mink/Netherlands/NB-EMC-60-1/2020	EPI_ISL_632470	American mink (Neovison vison)	Netherlands	29771	2020	GISAID	0
hCoV-19/mink/Netherlands/NB-EMC-60-2/2020	EPI_ISL_632471	American mink (Neovison vison)	Netherlands	29771	2020	GISAID	0
hCoV-19/mink/Netherlands/NB-EMC-60-3/2020	EPI_ISL_632472	American mink (Neovison vison)	Netherlands	29771	2020	GISAID	0
hCoV-19/mink/Netherlands/NB-EMC-60-4/2020	EPI_ISL_632473	American mink (Neovison vison)	Netherlands	29771	2020	GISAID	0
hCoV-19/mink/Netherlands/NB-EMC-60-5/2020	EPI_ISL_632474	American mink (Neovison vison)	Netherlands	29767	2020	GISAID	0
hCoV-19/mink/Netherlands/NB-EMC-61-1/2020	EPI_ISL_632475	American mink (Neovison vison)	Netherlands	29771	2020	GISAID	0
hCoV-19/mink/Netherlands/NB-EMC-61-2/2020	EPI_ISL_632476	American mink (Neovison vison)	Netherlands	29771	2020	GISAID	0
hCoV-19/mink/Netherlands/NB-EMC-6-13/2020	EPI_ISL_523098	American mink (Neovison vison)	Netherlands	29775	2020-05-30	GISAID	0
hCoV-19/mink/Netherlands/NB-EMC-61-3/2020	EPI_ISL_632477	American mink (Neovison vison)	Netherlands	29771	2020	GISAID	0
hCoV-19/mink/Netherlands/NB-EMC-6-14/2020	EPI_ISL_523099	American mink (Neovison vison)	Netherlands	29775	2020-05-30	GISAID	0
hCoV-19/mink/Netherlands/NB-EMC-61-4/2020	EPI_ISL_632478	American mink (Neovison vison)	Netherlands	29771	2020	GISAID	0
hCoV-19/mink/Netherlands/NB-EMC-6-15/2020	EPI_ISL_523100	American mink (Neovison vison)	Netherlands	29766	2020-05-30	GISAID	0
hCoV-19/mink/Netherlands/NB-EMC-6-16/2020	EPI_ISL_523101	American mink (Neovison vison)	Netherlands	29775	2020-05-30	GISAID	0.0083
hCoV-19/mink/Netherlands/NB-EMC-6-17/2020	EPI_ISL_523102	American mink (Neovison vison)	Netherlands	29775	2020-05-30	GISAID	0.016
hCoV-19/mink/Netherlands/NB-EMC-6-18/2020	EPI_ISL_523103	American mink (Neovison vison)	Netherlands	29775	2020-05-30	GISAID	0
hCoV-19/mink/Netherlands/NB-EMC-6-2/2020	EPI_ISL_523104	American mink (Neovison vison)	Netherlands	29775	2020-05-30	GISAID	0
hCoV-19/mink/Netherlands/NB-EMC-62-2/2020	EPI_ISL_632434	American mink (Neovison vison)	Netherlands	29765	2020-10-05	GISAID	0
hCoV-19/mink/Netherlands/NB-EMC-62-3/2020	EPI_ISL_632435	American mink (Neovison vison)	Netherlands	29765	2020-10-05	GISAID	0
hCoV-19/mink/Netherlands/NB-EMC-62-4/2020	EPI_ISL_632436	American mink (Neovison vison)	Netherlands	29765	2020-10-05	GISAID	0
hCoV-19/mink/Netherlands/NB-EMC-62-5/2020	EPI_ISL_632437	American mink (Neovison vison)	Netherlands	29765	2020-10-05	GISAID	0
hCoV-19/mink/Netherlands/NB-EMC-62-6/2020	EPI_ISL_632438	American mink (Neovison vison)	Netherlands	29765	2020-10-05	GISAID	0
hCoV-19/mink/Netherlands/NB-EMC-6-3/2020	EPI_ISL_523105	American mink (Neovison vison)	Netherlands	29775	2020-05-30	GISAID	0
hCoV-19/mink/Netherlands/NB-EMC-63-1/2020	EPI_ISL_632483	American mink (Neovison vison)	Netherlands	29771	2020-10-06	GISAID	0
hCoV-19/mink/Netherlands/NB-EMC-63-2/2020	EPI_ISL_632334	American mink (Neovison vison)	Netherlands	29774	2020-10-06	GISAID	0.036
hCoV-19/mink/Netherlands/NB-EMC-63-4/2020	EPI_ISL_632484	American mink (Neovison vison)	Netherlands	29771	2020-10-06	GISAID	0
hCoV-19/mink/Netherlands/NB-EMC-63-5/2020	EPI_ISL_632485	American mink (Neovison vison)	Netherlands	29771	2020-10-06	GISAID	0
hCoV-19/mink/Netherlands/NB-EMC-64-1/2020	EPI_ISL_632486	American mink (Neovison vison)	Netherlands	29771	2020-10-14	GISAID	0
hCoV-19/mink/Netherlands/NB-EMC-64-2/2020	EPI_ISL_632348	American mink (Neovison vison)	Netherlands	29774	2020-10-14	GISAID	0.0285
hCoV-19/mink/Netherlands/NB-EMC-64-3/2020	EPI_ISL_632487	American mink (Neovison vison)	Netherlands	29771	2020-10-14	GISAID	0
hCoV-19/mink/Netherlands/NB-EMC-64-5/2020	EPI_ISL_632439	American mink (Neovison vison)	Netherlands	29765	2020-10-14	GISAID	0
hCoV-19/mink/Netherlands/NB-EMC-64-7/2020	EPI_ISL_632488	American mink (Neovison vison)	Netherlands	29771	2020-10-14	GISAID	0
hCoV-19/mink/Netherlands/NB-EMC-65-1/2020	EPI_ISL_632489	American mink (Neovison vison)	Netherlands	29771	2020-10-14	GISAID	0
hCoV-19/mink/Netherlands/NB-EMC-65-10/2020	EPI_ISL_632491	American mink (Neovison vison)	Netherlands	29771	2020-10-14	GISAID	0
hCoV-19/mink/Netherlands/NB-EMC-65-2/2020	EPI_ISL_632324	American mink (Neovison vison)	Netherlands	29774	2020-10-14	GISAID	0.0468
hCoV-19/mink/Netherlands/NB-EMC-65-3/2020	EPI_ISL_632490	American mink (Neovison vison)	Netherlands	29668	2020-10-14	GISAID	0.008
hCoV-19/mink/Netherlands/NB-EMC-65-6/2020	EPI_ISL_632353	American mink (Neovison vison)	Netherlands	29774	2020-10-14	GISAID	0.0245
hCoV-19/mink/Netherlands/NB-EMC-6-7/2020	EPI_ISL_523106	American mink (Neovison vison)	Netherlands	29775	2020-05-30	GISAID	0
hCoV-19/mink/Netherlands/NB-EMC-7-1/2020	EPI_ISL_523107	American mink (Neovison vison)	Netherlands	29775	2020-05-30	GISAID	0.0146
hCoV-19/mink/Netherlands/NB-EMC-7-10/2020	EPI_ISL_523108	American mink (Neovison vison)	Netherlands	29775	2020-05-30	GISAID	0
hCoV-19/mink/Netherlands/NB-EMC-7-19/2020	EPI_ISL_523109	American mink (Neovison vison)	Netherlands	29775	2020-05-30	GISAID	0
hCoV-19/mink/Netherlands/NB-EMC-7-2/2020	EPI_ISL_523110	American mink (Neovison vison)	Netherlands	29775	2020-05-30	GISAID	0.0083
hCoV-19/mink/Netherlands/NB-EMC-7-3/2020	EPI_ISL_523111	American mink (Neovison vison)	Netherlands	29775	2020-05-30	GISAID	0
hCoV-19/mink/Netherlands/NB-EMC-7-6/2020	EPI_ISL_523112	American mink (Neovison vison)	Netherlands	29775	2020-05-30	GISAID	0
hCoV-19/mink/Netherlands/NB-EMC-8-11/2020	EPI_ISL_523113	American mink (Neovison vison)	Netherlands	29775	2020-06-01	GISAID	0
hCoV-19/mink/Netherlands/NB-EMC-8-14/2020	EPI_ISL_523114	American mink (Neovison vison)	Netherlands	29775	2020-06-01	GISAID	0
hCoV-19/mink/Netherlands/NB-EMC-8-16/2020	EPI_ISL_523115	American mink (Neovison vison)	Netherlands	29763	2020-06-01	GISAID	0
hCoV-19/mink/Netherlands/NB-EMC-8-20/2020	EPI_ISL_523116	American mink (Neovison vison)	Netherlands	29772	2020-06-01	GISAID	0
hCoV-19/mink/Netherlands/NB-EMC-8-8/2020	EPI_ISL_523117	American mink (Neovison vison)	Netherlands	29775	2020-06-01	GISAID	0
hCoV-19/mink/Netherlands/NB-EMC-8-9/2020	EPI_ISL_523118	American mink (Neovison vison)	Netherlands	29775	2020-06-01	GISAID	0
hCoV-19/mink/Netherlands/NB-EMC-9-1/2020	EPI_ISL_523119	American mink (Neovison vison)	Netherlands	29775	2020-06-03	GISAID	0
hCoV-19/mink/Netherlands/NB-EMC-9-3/2020	EPI_ISL_523120	American mink (Neovison vison)	Netherlands	29472	2020-06-03	GISAID	0.0526
hCoV-19/mink/Poland/Pomorskie_4/2020	EPI_ISL_732948	American mink (Neovison vison)	Poland	29782	2020-11-17	GISAID	0.0372
hCoV-19/mink/Poland/Pomorskie_42/2020	EPI_ISL_732950	American mink (Neovison vison)	Poland	29848	2020-11-17	GISAID	0.0037
hCoV-19/mink/Poland/Pomorskie_46/2020	EPI_ISL_732951	American mink (Neovison vison)	Poland	29843	2020-11-17	GISAID	0
hCoV-19/mink/Poland/Pomorskie_48/2020	EPI_ISL_732952	American mink (Neovison vison)	Poland	29843	2020-11-17	GISAID	0
hCoV-19/mink/Poland/Pomorskie_49/2020	EPI_ISL_732953	American mink (Neovison vison)	Poland	29797	2020-11-17	GISAID	0.0085
hCoV-19/mink/Poland/Pomorskie_5/2020	EPI_ISL_732949	American mink (Neovison vison)	Poland	29849	2020-11-17	GISAID	0
hCoV-19/mink/Poland/Pomorskie_50/2020	EPI_ISL_732954	American mink (Neovison vison)	Poland	29815	2020-11-17	GISAID	0
hCoV-19/mink/Poland/Pomorskie_67/2020	EPI_ISL_732955	American mink (Neovison vison)	Poland	29846	2020-11-17	GISAID	0
hCoV-19/mink/Poland/Pomorskie_76/2020	EPI_ISL_732956	American mink (Neovison vison)	Poland	29841	2020-11-17	GISAID	0
hCoV-19/mink/Poland/Pomorskie_77/2020	EPI_ISL_732957	American mink (Neovison vison)	Poland	29782	2020-11-17	GISAID	0
hCoV-19/mink/Poland/Pomorskie_83/2020	EPI_ISL_732958	American mink (Neovison vison)	Poland	29782	2020-11-17	GISAID	0
hCoV-19/mink/Poland/Pomorskie_88/2020	EPI_ISL_732959	American mink (Neovison vison)	Poland	29808	2020-11-17	GISAID	0
hCoV-19/mouse/Harbin/HRB-26m/2020	EPI_ISL_459910	Mouse	China	29869	2020-04-19	GISAID	0
hCoV-19/tiger/USA/NY-040420/2020	EPI_ISL_420293	Tiger	USA	29897	2020-04-02	GISAID	0
hCoV-19/tiger/USA/NY-2-040420/2020	EPI_ISL_566039	Tiger	USA	29872	2020-04-04	GISAID	0
hCoV-19/tiger/USA/NY-3-040420/2020	EPI_ISL_566041	Tiger	USA	29863	2020-04-04	GISAID	0
hCoV-19/tiger/USA/NY-4-040420/2020	EPI_ISL_566042	Tiger	USA	29834	2020-04-04	GISAID	0
hCoV-19/tiger/USA/NY-P3/2020	EPI_ISL_566040	Tiger	USA	29882	2020-04-04	GISAID	0
hCoV-19/tiger/USA/NY-P4/2020	EPI_ISL_566043	Tiger	USA	29802	2020-04-02	GISAID	0
SARS-CoV-2/Cat/CHL/UCH_NRL_014/2020	MW064259.1	Cat	Chile	29409	2020-05-16	NCBI	0
SARS-CoV-2/Cat/CHL/UCH_NRL_009/2020	MW064260.1	Cat	Chile	29409	2020-05-13	NCBI	0
SARS-CoV-2/Cat/CHL/UCH_NRL_007/2020	MW064263.1	Cat	Chile	29409	2020-05-12	NCBI	0
SARS-CoV-2/Cat/CHL/UCH_NRL_025/2020	MW064264.1	Cat	Chile	29409	2020-05-17	NCBI	0
SARS-CoV-2/Mesocricetus_auratus/HKG/8_P2/2020	MT835139.1	Golden hamster (Mesocricetus auratus)	Hong Kong	29782	2020-05-15	NCBI	0
SARS-CoV-2/Mesocricetus_auratus/HKG/13_P2/2020	MT835140.1	Golden hamster (Mesocricetus auratus)	Hong Kong	29782	2020-05-15	NCBI	0
SARS-CoV-2/Mesocricetus_auratus/HKG/15_P2/2020	MT835141.1	Golden hamster (Mesocricetus auratus)	Hong Kong	29782	2020-05-15	NCBI	0
SARS-CoV-2/Mesocricetus_auratus/HKG/92_P2/2020	MT835142.1	Golden hamster (Mesocricetus auratus)	Hong Kong	29782	2020-05-15	NCBI	0
SARS-CoV-2/Mesocricetus_auratus/HKG/95_P2/2020	MT835143.1	Golden hamster (Mesocricetus auratus)	Hong Kong	29782	2020-05-15	NCBI	0
