# Supplementary material for: Mutations in Animal SARS-CoV-2 Induce Mismatches with the Diagnostic PCR Assays
Source: Pathogens. 2021 Mar 19;10(3):371. doi: 10.3390/pathogens10030371 (PMC8003424; doi:10.3390/pathogens10030371)
Supplement: Supplementary file 1 [file pathogens-10-00371-s001.zip › Table S2.xlsx]

## Sheet: Sheet1
Table S2. Results of the bioinformatic analysis of 28 diagnostic PCR targets using 793 animal SARS-CoV-2 genomes.
Target gene	Assay name	Country	Forward/ Probe/ Reverse	Sequence (5’-3’)	Position	All sequences					Above threshold (> 0.5%)			Perfect match sequence (genomic)	Mismatch sequence and frequency (No.)	Species (with mismatches)	Country	Notes
						Total	Informative	Excluded	Match	Mismatch	Total	Perfect Match (%)	Mismatch (%)
ORF1ab	NIID-JP-ORF1ab	Japan	Forward1	TTCGGATGCTCGAACTGCACC	484-504	793	792	1	790	2	790	100	0	TTCGGATGCTCGAACTGCACC	TTCGAATGCTCGAACTGCACC(1) TTCGGATGCTCGAACTGCGCC(1)	Mink	Denmark	Nested PCR + sequencing
			Forward2	CTCGAACTGCACCTCATGG	492-510	793	791	2	790	1	790	100	0	CTCGAACTGCACCTCATGG	CTCGAACTGCGCCTCATGG (1)	Mink	Denmark
			Reverse1	CTTTACCAGCACGTGCTAGAAGG	896-874	793	791	2	791	0	791	100	0	CCTTCTAGCACGTGCTGGTAAAG
			Reverse2	CAGAAGTTGTTATCGACATAGC	837-816	793	791	2	791	0	791	100	0	GCTATGTCGATAACAACTTCTG
			Sequencing Forward	ACCTCATGGTCATGTTATGG	502-521	793	787	6	337	450	787	42.8	57.2	ACCTCATGGTCATGTTATGG	ACCTCATGGTCATG---TGG(409) ACCTCATGGTCACGTTATGG(40) ACCTCATGGTCACGTTATAG(1)	Cat(deletion), mink (deletion and SNP)	Denmark (deletion), Netherlands (SNP)
			Sequencing Reverse	GACATAGCGAGTGTATGCC	823-805	793	791	2	787	4	791	99.49	0.51	GGCATACACTCGCTATGTC	GGCATATACTCGCTATGTC(4)	Mink	Denmark
	Yip-ORF1ab	China	Forward	ATGCATTTGCATCAGAGGCT	1,866-1,885	793	780	13	777	3	777	100	0	ATGCATTTGCATCAGAGGCT	ATGCATTCGCATCAGAGGCT(1) ATGCATTTGCATCAGAGGTT(2)	Mink	Denmark and Netherlands, respectively
			Reverse	TTGTTATAGCGGCCTTCTGT	1970-1951	793	780	13	774	6	780	99.23	0.77	ACAGAAGGCCGCTATAACAA	ACRGAAGGCCGCTATAACAA(1) ACAGAAGGCCGCTGTAACAA(1) ACAAAAGGCCGCTATAACAA (4)	Lion, mink, mink	USA, Denmark, Netherlands, respectively
	Pasteur-ORF1ab-1	France	Forward	ATGAGCTTAGTCCTGTTG	12690-12707	793	793	0	793	0	793	100	0	ATGAGCTTAGTCCTGTTG
			Probe	AGATGTCTTGTGCTGCCGGTA	12717-12737	793	793	0	793	0	793	100	0	AGATGTCTTGTGCTGCCGGTA
			Reverse	CTCCCTTTGTTGTGTTGT	12797-12780	793	792	1	582	210	792	73.48	26.52	ACAACACAACAAAGGGAG	ACAACACAACAAAGGAAG(149) ACAACACAACAAAGAGAG(61)	Mink	Netherlands
	CN-CDC-ORF1ab	China	Forward	CCCTGTGGGTTTTACACTTAA	13342-13362	793	793	0	789	4	793	99.5	0.5	CCCTGTGGGTTTTACACTTAA	CCCTGTGGGTTTTATACTTAA	Mink	Canada
			Probe	CCGTCTGCGGTATGTGGAAAGGTTATGG	13377-13404	793	793	0	791	2	791	100	0	CCGTCTGCGGTATGTGGAAAGGTTATGG	CCGTCTGCGGTATGTGGGAAGGTTATGG CCGTTTGCGGTATGTGGAAAGGTTATGG	cat and mink	France and Netherlands	Respectively
			Reverse	ACGATTGTGCATCAGCTGA	13460-13442	793	792	1	791	1	791	100	0	TCAGCTGATGCACAATCGT	TCAGCTGATGCACAATTGT	cat	UAS
	Pasteur-ORF1ab-2	France	Forward	GGTAACTGGTATGATTTCG	14080-14098	793	792	1	792	0	792	100	0	GGTAACTGGTATGATTTCG
			Probe	TCATACAAACCACGCCAGG	14123-14105	793	792	1	791	1	790	100	0	TCATACAAACCACGCCAGG	TCATACAAACCACGTCAGG	Mink	Netherlands
			Reverse	CTGGTCAAGGTTAATATAGG	14186-14167	793	791	2	790	1	790	100	0	CCTATATTAACCTTGACCAG	CCTATATTAACCTTGACTAG	Mink	Netherlands
	Young-ORF1ab	Singapore	Forward	TCATTGTTAATGCCTATATTAACC	14155-14178	793	791	2	791	0	791	100	0	TCATTGTTAATGCCTATATTAACC
			Probe	AACTGCAGAGTCACATGTTGACA	14193-14215	793	791	2	791	0	791	100	0	AACTGCAGAGTCACATGTTGACA
			Reverse	CACTTAATGTAAGGCTTTGTTAAG	14243-14220	793	791	2	791	0	791	100	0	CTTAACAAAGCCTTACATTAAGTG
	Corman-ORF1ab	Germany	Forward	GTGARATGGTCATGTGTGGCGG	15431-15452	793	793	0	792	1	792	100	0	GTGAAATGGTCATGTGTGGCGG	GTGAAATGGTCATGTGTGGCRG	Tiger	USA
			Probe1	CAGGTGGAACCTCATCAGGAGATGC	15470-15494	793	793	0	793	0	793	100	0	CAGGTGGAACCTCATCAGGAGATGC
			Probe2	CCAGGTGGWACRTCATCMGGTGATGC	15469-15494	793	793	0	0	793	793	0	100	None	CCAGGTGGAACCTCATCAGGAGATGC	All	All	Designed to detect SARS-CoV-2, SARS-CoV and bat-SARS-related CoVs
			Reverse	CARATGTTAAASACACTATTAGCATA	15530-15505	793	793	0	0	793	793	0	100	None	TATGCTAATAGTGTTTTTAACATTTG	All	All
	Won-ORF1ab	South Korea	Forward	CATGTGTGGCGGTTCACTAT	15441-15460	793	793	0	792	1	792	100	0	CATGTGTGGCGGTTCACTAT	CATGTGTGGCRGTTCACTAT	Tiger	USA
			Reverse	TGCATTAACATTGGCCGTGA	15558-15539	793	792	1	791	1	791	100	0	TCACGGCCAATGTTAATGCA	TCACAGCCAATGTTAATGCA	Mink	Netherlands
	Chan-ORF1ab	China	Forward	CGCATACAGTCTTRCAGGCT	16220-16239	793	792	1	791	1	791	100	0	CGCATACAGTCTTACAGGCT	CGCACACAGTCTTACAGGCT	Mink	Denmark
			Probe	TTAAGATGTGGTGCTTGCATACGTAGAC	16272-16303	793	791	2	791	0	791	100	0	TTAAGATGTGGTGCTTGCATACGTAGAC
			Reverse	GTGTGATGTTGAWATGACATGGTC	16353-16330	793	792	1	0	792	792	0	100	None	GACCATGTCATATCAACATCACAT	All	All
	HKU-ORF1ab	Hong Kong	Forward	TGGGGYTTTACRGGTAACCT	18778-18797	793	792	1	792	0	792	100	0	TGGGGTTTTACAGGTAACCT
			Probe	TAGTTGTGATGCWATCATGACTAG	18849-18872	793	793	0	781	12	793	98.49	1.51	TAGTTGTGATGCAATCATGACTAG	TAGTTGTGATTCAATCATGACTAG	Mink	Poland
			Reverse	AACRCGCTTAACAAAGCACTC	18909-18889	793	791	2	791	0	791	100	0	GAGTGCTTTGTTAAGCGTGTT
S	Young-S	Singapore	Forward	TATACATGTCTCTGGGACCA	21763-21782	793	789	4	374	415	789	47.4	52.6	TATACATGTCTCTGGGACCA	TA------TCTCTGGGACCA	Cat and Mink	Denmark
			Probe	CTAAGAGGTTTGATAACCCTGTCCTACC	21789-21816	793	789	4	786	3	786	100	0	CTAAGAGGTTTGATAACCCTGTCCTACC	CTAATAGGTTTGATAACCCTGTCCTACC	Mink	Denmark
			Reverse	ATCCAGCCTCTTATTATGTTAGAC	21876-21853	793	790	3	780	10	790	98.73	1.27	GTCTAACATAATAAGAGGCTGGAT	GTCTAATATAATAAGAGGCTGGAT	Mink	Netherlands
	Chan-S	China	Forward	CCTACTAAATTAAATGATCTCTGCTTTACT	22712-22741	793	785	8	785	0	785	100	0	CCTACTAAATTAAATGATCTCTGCTTTACT
			Probe	CGCTCCAGGGCAAACTGGAAAG	22792-22813	793	781	12	780	1	780	100	0	CGCTCCAGGGCAAACTGGAAAG	CGCTCCAGGTCAAACTGGAAAG
			Reverse	CAAGCTATAACGCAGCCTGTA	22869-22849	793	788	5	788	0	788	100	0	TACAGGCTGCGTTATAGCTTG
	Won-S	South Korea	Forward	CTACATGCACCAGCAACTGT	23114-23133	793	788	5	788	0	788	100	0	CTACATGCACCAGCAACTGT
			Reverse	CACCTGTGCCTGTTAAACCA	23213-23194	793	791	2	791	0	791	100	0	TGGTTTAACAGGCACAGGTG
	NIID-JP-S	Japan	Forward1	TTGGCAAAATTCAAGACTCACTTT	24354-24377	793	790	3	790	0	790	100	0	TTGGCAAAATTCAAGACTCACTTT				Nested PCR + sequencing
			Forward2	TCAAGACTCACTTTCTTCCAC	24364-24384	793	790	3	787	3	787	100	0	TCAAGACTCACTTTCTTCCAC	TCAAGACTCACTTTTTTCCAC	Mink	Denmark
			Reverse1	TGTGGTTCATAAAAATTCCTTTGTG	24900-24876	793	792	1	792	0	792	100	0	CACAAAGGAATTTTTATGAACCACA
			Reverse2	ATTTGAAACAAAGACACCTTCAC	24856-24834	793	792	1	791	1	791	100	0	GTGAAGGTGTCTTTGTTTCAAAT	GTGAAGGTGTTTTTGTTTCAAAT	Mink	Denmark
			Sequencing Forward	AAGACTCACTTTCTTCCACAG	24366-24386	793	790	3	786	4	790	99.49	0.51	AAGACTCACTTTCTTCCACAG	AAGACTCACTTTTTTCCACAG(3) AAGACTCACTTTCTTCCACAT(1)	Mink	Denmark and Netherlands, respectively
			Sequencing Reverse	CAAAGACACCTTCACGAGG	24848-24830	793	793	0	792	1	792	100	0	CCTCGTGAAGGTGTCTTTG	CCTCGTGAAGGTGTTTTTG	Mink	Denmark
E	Won-E	South Korea	Forward	TTCGGAAGAGACAGGTACGTT	26259-26279	793	775	18	775	0	775	100	0	TTCGGAAGAGACAGGTACGTT
			Reverse	CACACAATCGATGCGCAGTA	26365-26346	793	775	18	0	775	775	0	100	None	TACTGCGCTTCGATTGTGTG	All	All
	Corman-E	Germany	Forward	ACAGGTACGTTAATAGTTAATAGCGT	26269-26294	793	775	18	775	0	775	100	0	ACAGGTACGTTAATAGTTAATAGCGT
			Probe	ACACTAGCCATCCTTACTGCGCTTCG	26332-26357	793	775	18	775	0	775	100	0	ACACTAGCCATCCTTACTGCGCTTCG
			Reverse	ATATTGCAGCAGTACGCACACA	26381-26360	793	775	18	775	0	775	100	0	TGTGTGCGTACTGCTGCAATAT
	Huang-E	China	Forward	ACTTCTTTTTCTTGCTTTCGTGGT	26295-26318	793	775	18	775	0	775	100	0	ACTTCTTTTTCTTGCTTTCGTGGT
			Probe	CTAGTTACACTAGCCATCCTTACTGC	26326-26351	793	775	18	775	0	775	100	0	CTAGTTACACTAGCCATCCTTACTGC
			Reverse	GCAGCAGTACGCACACAATC	26376-26357	793	775	18	775	0	775	100	0	GATTGTGTGCGTACTGCTGC
N	US-CDC-N-1	United States	Forward	GACCCCAAAATCAGCGAAAT	28287-28306	793	792	1	791	1	791	100	0	GACCCCAAAATCAGCGAAAT	GACCTCAAAATCAGCGAAAT	Tiger	United States
			Probe	ACCCCGCATTACGTTTGGTGGACC	28309-28332	793	792	1	785	7	792	99.11	0.89	ACCCCGCATTACGTTTGGTGGACC	ACCTCGCATTACGTTTGGTGGACC(1) ACCCCGCATTACGTTTGTTGGACC(1) ACTCCGCATTACGTTTGGTGGACC(5)	Cat, mink and mink	Englend, Denmark, and Netherlands, respectively
			Reverse	TCTGGTTACTGCCAGTTGAATCTG	28358-28335	793	792	1	696	96	792	87.88	12.12	CAGATTCAACTGGCAGTAACCAGA	CAGATTCAACTGGCAGTAACCAGC(95) CAGATTCAACTGGCAGTAAACAGA(1)	Mink and Mink	Denmark and Netherlands, respectively
	NIH-TH-N	Thailand	Forward	CGTTTGGTGGACCCTCAGAT	28320-28339	793	792	1	791	1	791	100	0	CGTTTGGTGGACCCTCAGAT	CGTTTGTTGGACCCTCAGAT	Mink	Denmark
			Probe	CAACTGGCAGTAACCA	28341-28356	793	791	2	790	1	790	100	0	CAACTGGCAGTAACCA
			Reverse	CCCCACTGCGTTCTCCATT	28376-28358	793	792	1	697	95	792	88.01	11.99	AATGGAGAACGCAGTGGGG	CATGGAGAACGCAGTGGGG	Mink	Denmark
	Young-N	Singapore	Forward	CTCAGTCCAAGATGGTATTTCT	28583-28604	793	793	0	793	0	793	100	0	CTCAGTCCAAGATGGTATTTCT
			Probe	ACCTAGGAACTGGCCCAGAAGCT	28608-28630	793	793	0	0	793	793	0	100		ACCTAGGAACTGGGCCAGAAGCT	All	All
			Reverse	AGCACCATAGGGAAGTCC	28648-28631	793	793	0	793	0	793	100	0	GGACTTCCCTATGGTGCT
	US-CDC-N-3	United States	Forward	GGGAGCCTTGAATACACCAAAA	28681-28702	793	793	0	793	0	793	100	0	GGGAGCCTTGAATACACCAAAA
			Probe	AYCACATTGGCACCCGCAATCCTG	28704-28727	793	793	0	793	0	793	100	0	ATCACATTGGCACCCGCAATCCTG
			Reverse	TGTAGCACGATTGCAGCATTG	28752-28732	793	793	0	793	0	793	100	0	CAATGCTGCAATCGTGCTACA
	Corman-N	Germany	Forward	CACATTGGCACCCGCAATC	28706-28724	793	793	0	793	0	793	100	0	CACATTGGCACCCGCAATC
			Probe	ACTTCCTCAAGGAACAACATTGCCA	28753-28777	793	791	2	791	0	791	100	0	ACTTCCTCAAGGAACAACATTGCCA
			Reverse	GAGGAACGAGAAGAGGCTTG	28833-28814	793	791	2	789	2	789	100	0	CAAGCCTCTTCTCGTTCCTC	CAAGCCTATTCTCGTTCCTC CAAGCCTCTTCTTGTTCCTC	Cat and Mink	USA and Netherlands, respectively
	Won-N	South Korea	Forward	CAATGCTGCAATCGTGCTAC	28732-28751	793	793	0	793	0	793	100	0	CAATGCTGCAATCGTGCTAC
			Reverse	GTTGCGACTACGTGATGAGG	28849-28830	793	790	3	789	1	789	100	0	CCTCATCACGTAGTCGCAAC	CCTCATCACGTAGTCGCGAC	Mink	Denmark
	CN-CDC-N	China	Forward	GGGGAACTTCTCCTGCTAGAAT	28881-28902	793	785	8	326	459	785	41.53	58.47	GGGGAACTTCTCCTGCTAGAAT	AACGAACTTCTCCTGCTAGAAT(446) AACTAACTTCTCCTGCTAGAAT(13)	Cat, dog, mink	All
			Probe	TTGCTGCTGCTTGACAGATT	28934-28953	793	791	2	790	1	790	100	0	TTGCTGCTGCTTGACAGATT
			Reverse	CAGACATTTTGCTCTCAAGCTG	28979-28958	793	791	2	791	0	791	100	0	CAGCTTGAGAGCAAAATGTCTG
	NIID-JP-N	Japan	Forward	AAATTTTGGGGACCAGGAAC	29125-29144	793	792	1	792	0	792	100	0	AAATTTTGGGGACCAGGAAC
			Probe	ATGTCGCGCATTGGCATGGA	29222-29241	793	789	4	789	0	789	100	0	ATGTCGCGCATTGGCATGGA
			Reverse	TGGCAGCTGTGTAGGTCAAC	29282-29263	793	789	4	0	789	789	0	100		GTTGACCTACACAGGTGCCA	All	All
			Reverse-v3	TGGCACCTGTGTAGGTCAAC	29282-29263	793	789	4	789	0	789	100	0	GTTGACCTACACAGGTGCCA
	HKU-N	Hong Kong	Forward	TAATCAGACAAGGAACTGATTA	29145-29166	793	792	1	792	0	792	100	0	TAATCAGACAAGGAACTGATTA
			Probe	GCAAATTGTGCAATTTGCGG	29196-29177	793	792	1	792	0	792	100	0	CCGCAAATTGCACAATTTGC				Target is reverse complement
			Reverse	CGAAGGTGTGACTTCCATG	29254-29236	793	789	4	787	2	787	100	0	CATGGAAGTCACACCTTCG	CATGGAAGTCACACCTTTG CATGGAAGTCACACTTTCG	Mink	Netherlands
	US-CDC-N-2	United States	Forward	TTACAAACATTGGCCGCAAA	29164-29183	793	792	1	792	0	792	100	0	TTACAAACATTGGCCGCAAA
			Probe	ACAATTTGCCCCCAGCGCTTCAG	29188-29210	793	789	4	789	0	789	100	0	ACAATTTGCCCCCAGCGCTTCAG
			Reverse	GCGCGACATTCCGAAGAA	29230-29213	793	789	4	789	0	789	100	0	TTCTTCGGAATGTCGCGC
	Chan-N	China	Forward	GCGTTCTTCGGAATGTCG	29210-29227	793	789	4	789	0	789	100	0	GCGTTCTTCGGAATGTCG
			Probe	AACGTGGTTGACCTACACAGST	29257-29278	793	789	4	789	0	789	100	0	AACGTGGTTGACCTACACAGGT
			Reverse	TTGGATCTTTGTCATCCAATTTG	29306-29284	793	789	4	776	13	789	98.36	1.64	CAAATTGGATGACAAAGATCCAA	CAAATTGGATGACAAATATCCAA(12) CAAATTGGATTACAAAGATCCAA(1)	Mink	Netherlands
